# Supplementary material for: Dual molecular therapy targeting tumor cell heterogeneity improves therapeutic efficacy in glioblastoma
Source: iScience. 2025 Aug 28;28(9):113456. doi: 10.1016/j.isci.2025.113456 (PMC12496224; doi:10.1016/j.isci.2025.113456)
Supplement: Table S3. Signature scores of differentiated glioblastoma cells and glioblastoma stem cells in cancer cell lines [file mmc2.xlsx]

## Sheet: Signature score
Differentiated glioma cells and glioma stem cells signature score of cancer cell line
Name	DGC signature score	GSC signature score
22RV1_PROSTATE	16708.3	19713.2
2313287_STOMACH	19973.2	17377.8
253JBV_URINARY_TRACT	21310.5	18696.9
253J_URINARY_TRACT	21446	16807.8
42MGBA_CENTRAL_NERVOUS_SYSTEM	24341.2	15953.8
5637_URINARY_TRACT	22958.4	17225.7
59M_OVARY	23776	15645.7
639V_URINARY_TRACT	21378.9	17648.9
647V_URINARY_TRACT	22533.8	18641.4
697_HAEMATOPOIETIC_AND_LYMPHOID	18445.7	18898.2
769P_KIDNEY	21722.9	17707
786O_KIDNEY	23011.6	13825.8
8305C_THYROID	24008.6	15172.5
8505C_THYROID	23435.3	16886.5
8MGBA_CENTRAL_NERVOUS_SYSTEM	23364.1	16793.7
A101D_SKIN	22646.5	19667.3
A1207_CENTRAL_NERVOUS_SYSTEM	24020.7	15367.7
A172_CENTRAL_NERVOUS_SYSTEM	23685.1	18312
A204_SOFT	21050.3	19959.8
A2058_SKIN	21980.1	19767.6
A253_SALIVARY_GLAND	21774.8	18048.3
A2780_OVARY	18806.7	19040.6
A375_SKIN	21454.9	20521.8
A3KAW_HAEMATOPOIETIC_AND_LYMPHOID	18981.5	17824.1
A427_LUNG	19271.6	18677.8
A498_KIDNEY	23675.7	17537.8
A4FUK_HAEMATOPOIETIC_AND_LYMPHOID	18434.9	18141.7
A549_LUNG	23143.4	17823.6
A673_BONE	20552.4	19823.8
A704_KIDNEY	21410.9	16200.5
ABC1_LUNG	19922.8	19799.1
ACCMESO1_PLEURA	22974.6	16342
ACHN_KIDNEY	22481.8	17153.4
AGS_STOMACH	20410.7	17848.2
ALLSIL_HAEMATOPOIETIC_AND_LYMPHOID	17021.3	16842.1
AM38_CENTRAL_NERVOUS_SYSTEM	22047	16216.9
AML193_HAEMATOPOIETIC_AND_LYMPHOID	19014.1	16791.3
AMO1_HAEMATOPOIETIC_AND_LYMPHOID	17997.5	18195.5
AN3CA_ENDOMETRIUM	21008.8	19420
ASPC1_PANCREAS	21389.4	17374.9
AU565_BREAST	19229.8	19421.2
BC3C_URINARY_TRACT	22946.1	18323.3
BCP1_HAEMATOPOIETIC_AND_LYMPHOID	17728.5	16680
BCPAP_THYROID	23587.4	16459.2
BDCM_HAEMATOPOIETIC_AND_LYMPHOID	18491.4	16183.2
BEN_LUNG	18301.7	20040.2
BFTC905_URINARY_TRACT	22259.7	19449.2
BFTC909_KIDNEY	23725	15848.5
BHT101_THYROID	22884.4	16696.7
BHY_UPPER_AERODIGESTIVE_TRACT	23070.8	17085.9
BICR16_UPPER_AERODIGESTIVE_TRACT	22989.3	18274.6
BICR18_UPPER_AERODIGESTIVE_TRACT	22421.3	18348.6
BICR22_UPPER_AERODIGESTIVE_TRACT	22697.7	18160.1
BICR31_UPPER_AERODIGESTIVE_TRACT	23424.6	18688.9
BICR56_UPPER_AERODIGESTIVE_TRACT	23292.3	17194.6
BICR6_UPPER_AERODIGESTIVE_TRACT	23249.9	18992.2
BL41_HAEMATOPOIETIC_AND_LYMPHOID	16487.3	17740
BL70_HAEMATOPOIETIC_AND_LYMPHOID	17586.2	17305.2
BT12_SOFT	20894.9	18490.4
BT20_BREAST	21190.8	18816.1
BT474_BREAST	18411.8	20158.1
BT483_BREAST	19590.4	20802
BT549_BREAST	23598.8	17393.8
BV173_HAEMATOPOIETIC_AND_LYMPHOID	17480.5	17570.9
BXPC3_PANCREAS	21828.5	19192.4
C2BBE1_LARGE_INTESTINE	20996.4	19068.4
C32_SKIN	22819.5	19787.1
C8166_HAEMATOPOIETIC_AND_LYMPHOID	18722.6	16406.9
CA46_HAEMATOPOIETIC_AND_LYMPHOID	15086.6	17923.5
CACO2_LARGE_INTESTINE	21846.9	19696.3
CADOES1_BONE	18304.6	20871.4
CAKI1_KIDNEY	23423.5	17587.2
CAKI2_KIDNEY	22944.6	18421.5
CAL120_BREAST	22233.5	18025.8
CAL12T_LUNG	21505.1	18067.8
CAL148_BREAST	18858.2	20397.3
CAL27_UPPER_AERODIGESTIVE_TRACT	22177.1	17176.3
CAL29_URINARY_TRACT	22323.7	18177.6
CAL33_UPPER_AERODIGESTIVE_TRACT	22739.8	17537.4
CAL51_BREAST	22077.4	19645.9
CAL54_KIDNEY	22819.6	16924.6
CAL62_THYROID	21401.2	18405.1
CAL78_BONE	24232.3	15998.7
CAL851_BREAST	23264.3	18892.5
CALU1_LUNG	24098.6	15393.3
CALU3_LUNG	21252.7	18677.7
CALU6_LUNG	21882.3	17767.1
CAMA1_BREAST	19744.8	19486
CAOV3_OVARY	22244.1	19127.7
CAOV4_OVARY	21387.5	19943.9
CAPAN1_PANCREAS	20141.9	18302.9
CAPAN2_PANCREAS	22218	17937.9
CAS1_CENTRAL_NERVOUS_SYSTEM	24250.9	16831.6
CCFSTTG1_CENTRAL_NERVOUS_SYSTEM	24143.5	16450.3
CCK81_LARGE_INTESTINE	18027	19495.3
CFPAC1_PANCREAS	22793	17479.4
CH157MN_CENTRAL_NERVOUS_SYSTEM	23980	14833.6
CHAGOK1_LUNG	20292.7	18520.9
CHP126_AUTONOMIC_GANGLIA	15904.2	20706.4
CHP212_AUTONOMIC_GANGLIA	20960.9	19005.8
CI1_HAEMATOPOIETIC_AND_LYMPHOID	17298.5	16009.6
CJM_SKIN	22684	16900.8
CL11_LARGE_INTESTINE	20618	19486.4
CL14_LARGE_INTESTINE	20718.3	19478.5
CL34_LARGE_INTESTINE	18214.7	18415.2
CL40_LARGE_INTESTINE	20027.3	18942.1
CMK_HAEMATOPOIETIC_AND_LYMPHOID	17854.3	17853.1
CMLT1_HAEMATOPOIETIC_AND_LYMPHOID	17529.1	18127.7
COLO201_LARGE_INTESTINE	20397.4	18579.8
COLO320_LARGE_INTESTINE	15561.9	19865.2
COLO668_LUNG	17750.6	19507.5
COLO678_LARGE_INTESTINE	19532.8	18962.5
COLO679_SKIN	20178.6	21054
COLO680N_OESOPHAGUS	22764.4	17836
COLO684_ENDOMETRIUM	17519.3	21289.9
COLO741_SKIN	20556.7	19631.3
COLO783_SKIN	22362.8	21012
COLO792_SKIN	21264.4	20927.5
COLO800_SKIN	22406.8	19783.2
COLO829_SKIN	22088.2	20149.2
CORL105_LUNG	21265.3	17718.9
CORL23_LUNG	21210.9	18065.3
CORL24_LUNG	16781.5	20283.8
CORL279_LUNG	16879.5	21900
CORL311_LUNG	13966.4	22135.1
CORL47_LUNG	16888.5	21445.4
CORL88_LUNG	15599.5	20501.3
CORL95_LUNG	18562.6	20140.5
COV318_OVARY	22004.9	18968.9
COV362_OVARY	23510.8	17166.4
COV434_OVARY	19512.3	19378
COV644_OVARY	21903.6	16907.4
CW2_LARGE_INTESTINE	19262.2	19591.7
D283MED_CENTRAL_NERVOUS_SYSTEM	17907.3	20234.9
D341MED_CENTRAL_NERVOUS_SYSTEM	16126.6	21201.7
DANG_PANCREAS	21363.2	18891.9
DAOY_CENTRAL_NERVOUS_SYSTEM	23317.3	17680.6
DAUDI_HAEMATOPOIETIC_AND_LYMPHOID	17118.2	17303.9
DBTRG05MG_CENTRAL_NERVOUS_SYSTEM	23545.4	17843
DB_HAEMATOPOIETIC_AND_LYMPHOID	15958.2	16561.5
DEL_HAEMATOPOIETIC_AND_LYMPHOID	21064.8	16739.7
DETROIT562_UPPER_AERODIGESTIVE_TRACT	22729.5	17602.2
DKMG_CENTRAL_NERVOUS_SYSTEM	24759.6	15441.4
DM3_FIBROBLAST	25375.3	15112.4
DMS114_LUNG	20069.1	18958.1
DMS153_LUNG	18021.3	20561.3
DMS273_LUNG	18167.6	20601
DMS454_LUNG	16316.3	19267.3
DMS53_LUNG	17618.7	19615.4
DMS79_LUNG	17393.8	20765.8
DND41_HAEMATOPOIETIC_AND_LYMPHOID	19134.1	17718.5
DOHH2_HAEMATOPOIETIC_AND_LYMPHOID	16751.8	17058.3
DU145_PROSTATE	22313.7	17207.3
DU4475_BREAST	17239.5	19476
DV90_LUNG	19549.8	19292
EB1_HAEMATOPOIETIC_AND_LYMPHOID	18176.8	16561.2
EBC1_LUNG	22020.7	17469.1
ECC10_STOMACH	17175.6	22027
ECC12_STOMACH	17545	19982.6
ECGI10_OESOPHAGUS	22574.4	18220.2
EFE184_ENDOMETRIUM	22179.2	18603.7
EFM192A_BREAST	20030.3	18920.1
EFM19_BREAST	19796	21356.6
EFO21_OVARY	22433.9	18364.9
EFO27_OVARY	22860.4	18796.2
EHEB_HAEMATOPOIETIC_AND_LYMPHOID	19234	17346.3
EJM_HAEMATOPOIETIC_AND_LYMPHOID	18825.3	16376.8
EKVX_LUNG	23421.3	17465.5
EM2_HAEMATOPOIETIC_AND_LYMPHOID	18034.8	16730.5
EN_ENDOMETRIUM	19901.1	20026.7
EOL1_HAEMATOPOIETIC_AND_LYMPHOID	18870.7	16942.7
EPLC272H_LUNG	23144.2	18049.1
ES2_OVARY	23030.5	17117
ESS1_ENDOMETRIUM	23692.1	17136.1
EW8_BONE	19001.7	20536.8
EWS502_BONE	19402.2	20762.1
F36P_HAEMATOPOIETIC_AND_LYMPHOID	18706	18068.6
FADU_UPPER_AERODIGESTIVE_TRACT	21112.2	17534.9
FTC133_THYROID	23876.9	16705.5
FTC238_THYROID	22359.5	15050.7
FU97_STOMACH	19019.2	19169.5
FUOV1_OVARY	22231.9	19655
G292CLONEA141B1_BONE	24035.3	16199.4
G361_SKIN	20426.5	19694.1
G401_SOFT	19332	18934.8
G402_SOFT	21434.6	18768.4
GA10_HAEMATOPOIETIC_AND_LYMPHOID	15956.6	16632.4
GAMG_CENTRAL_NERVOUS_SYSTEM	23317.8	16772.2
GB1_CENTRAL_NERVOUS_SYSTEM	22792.2	17280
GCIY_STOMACH	21295.1	18910.4
GCT_SOFT	23394.9	15483.1
GDM1_HAEMATOPOIETIC_AND_LYMPHOID	19085.6	17522.5
GI1_CENTRAL_NERVOUS_SYSTEM	22395.9	16201.2
GMS10_CENTRAL_NERVOUS_SYSTEM	24178.7	17332.5
GOS3_CENTRAL_NERVOUS_SYSTEM	23350	19366.9
GP2D_LARGE_INTESTINE	18471.5	19774.2
GRANTA519_HAEMATOPOIETIC_AND_LYMPHOID	18620	16778.4
GSS_STOMACH	17498.5	20126.9
GSU_STOMACH	19249.3	19183.9
H4_CENTRAL_NERVOUS_SYSTEM	23415.1	16628.8
HARA_LUNG	21345.1	18061.3
HCC1143_BREAST	22570.4	19238.3
HCC1171_LUNG	23928.5	17461.3
HCC1187_BREAST	20611.5	19893.6
HCC1195_LUNG	21486.5	18742.3
HCC1359_LUNG	23206.2	16550.8
HCC1395_BREAST	23177.5	19079.9
HCC1419_BREAST	18231.5	17940.4
HCC1428_BREAST	20170.8	19070.3
HCC1438_LUNG	22336.8	16299.9
HCC1500_BREAST	18434.6	19554.3
HCC1569_BREAST	20909.9	21505.4
HCC1588_LUNG	19641.4	18171.9
HCC1599_BREAST	19559.8	19513.8
HCC15_LUNG	21592.4	16814.3
HCC1806_BREAST	22200.9	19078.4
HCC1833_LUNG	16492.9	19672.5
HCC1937_BREAST	22272.9	18943
HCC1954_BREAST	21575.9	18032.1
HCC202_BREAST	20099	18580
HCC2108_LUNG	23316.5	16851.7
HCC2157_BREAST	20044.4	21231.3
HCC2218_BREAST	19096.5	18977.8
HCC2279_LUNG	23819.8	16933.6
HCC2429_LUNG	18289.4	19766.6
HCC2450_LUNG	22909.2	18821.4
HCC2814_LUNG	21625.5	18565.6
HCC2935_LUNG	21693.9	19500.3
HCC33_LUNG	16715.1	19570.5
HCC364_LUNG	22872.7	16449.7
HCC366_LUNG	23075.8	17491.3
HCC38_BREAST	22920.7	19121.9
HCC4006_LUNG	23177.3	17163.1
HCC44_LUNG	22328	17473.4
HCC461_LUNG	23868.8	14671.3
HCC515_LUNG	21592.5	16541.6
HCC56_LARGE_INTESTINE	18886.5	19526.8
HCC70_BREAST	21531.4	19154.7
HCC78_LUNG	22408.3	15225.2
HCC827GR5_LUNG	22326.6	16543.3
HCC827_LUNG	22882.1	18211.6
HCC95_LUNG	21752.8	19363.5
HCT116_LARGE_INTESTINE	20924.8	19425.6
HCT15_LARGE_INTESTINE	18585.4	18177.8
HDLM2_HAEMATOPOIETIC_AND_LYMPHOID	19449.6	15626.2
HDMYZ_HAEMATOPOIETIC_AND_LYMPHOID	23228.8	18107.1
HDQP1_BREAST	23178.4	18665.3
HEC108_ENDOMETRIUM	20535.2	20008.7
HEC151_ENDOMETRIUM	21185	19775
HEC1A_ENDOMETRIUM	20799.4	17031
HEC1B_ENDOMETRIUM	20658.2	19023
HEC251_ENDOMETRIUM	21223.1	19263.7
HEC265_ENDOMETRIUM	22363.7	18105.2
HEC50B_ENDOMETRIUM	22686	18486.8
HEC59_ENDOMETRIUM	20826.3	19504.5
HEC6_ENDOMETRIUM	21163.2	20483.7
HEKTE_KIDNEY	23720	18310.6
HEL9217_HAEMATOPOIETIC_AND_LYMPHOID	16383.4	17632.9
HELA_CERVIX	22233.3	17411.5
HEL_HAEMATOPOIETIC_AND_LYMPHOID	16943.6	17777.3
HEP3B217_LIVER	20804.3	20537.7
HEPG2_LIVER	18486	20911.9
HEYA8_OVARY	22939.5	16225.8
HGC27_STOMACH	20740.9	19727.5
HH_HAEMATOPOIETIC_AND_LYMPHOID	19166.9	17316.5
HL60_HAEMATOPOIETIC_AND_LYMPHOID	18337.5	17206.7
HLFA_FIBROBLAST	25175.8	13588
HLF_LIVER	23460.4	15629.5
HMC18_BREAST	20752.7	18549.1
HMCB_SKIN	20391.9	21729.6
HMEL_BREAST	23264.5	17549.5
HNT34_HAEMATOPOIETIC_AND_LYMPHOID	18456.2	16797
HOP62_LUNG	23619.7	17656.4
HOP92_LUNG	24087.4	15853.5
HOS_BONE	22666	16820.2
HPAC_PANCREAS	21684.8	16763
HPAFII_PANCREAS	21152.2	18323.7
HPBALL_HAEMATOPOIETIC_AND_LYMPHOID	17105.8	16858.7
HS172T_FIBROBLAST	24977.2	12505.3
HS229T_FIBROBLAST	24725.4	14191
HS255T_FIBROBLAST	25478.9	15937.9
HS274T_FIBROBLAST	25283.4	13102
HS281T_FIBROBLAST	25444.2	14322.5
HS294T_SKIN	22907.8	21166.8
HS343T_FIBROBLAST	25226.6	14448.1
HS578T_BREAST	24678.6	16537
HS600T_FIBROBLAST	25439.2	15584.2
HS606T_FIBROBLAST	25359.3	14974.9
HS611T_HAEMATOPOIETIC_AND_LYMPHOID	19533.4	17382.3
HS616T_FIBROBLAST	25416.9	14655.4
HS618T_FIBROBLAST	25194.2	13507.5
HS675T_FIBROBLAST	25204.5	15333.1
HS683_CENTRAL_NERVOUS_SYSTEM	24402	16321.4
HS688AT_FIBROBLAST	25491.9	14802.2
HS695T_SKIN	22415.4	21071.8
HS698T_FIBROBLAST	25348.9	14794.7
HS706T_BONE	24923.3	15449
HS729_SOFT	24185.5	15316.5
HS737T_FIBROBLAST	25546.6	13639.4
HS739T_FIBROBLAST	25351.3	15252.8
HS742T_FIBROBLAST	25551.9	14142.4
HS746T_STOMACH	24066.6	14624.2
HS751T_FIBROBLAST	25052.8	15220.3
HS766T_PANCREAS	22181.8	16052.1
HS819T_FIBROBLAST	25532.3	14406.7
HS821T_FIBROBLAST	25355.7	14775.3
HS822T_FIBROBLAST	25668.4	13689.6
HS834T_FIBROBLAST	25226.5	14031.6
HS839T_FIBROBLAST	25298.9	14585.3
HS840T_FIBROBLAST	25227.9	13458.3
HS852T_SKIN	22770.9	19455.8
HS863T_FIBROBLAST	25332.2	14089
HS870T_FIBROBLAST	25041.3	13560.3
HS888T_FIBROBLAST	24959.2	14389
HS895T_FIBROBLAST	25248.5	12896.2
HS934T_FIBROBLAST	25373.8	15271.6
HS936T_SKIN	19812	19985
HS939T_SKIN	23386.6	20819.5
HS940T_FIBROBLAST	25208	15899.9
HS944T_SKIN	22570	19687.9
HSC2_UPPER_AERODIGESTIVE_TRACT	22683	18215.7
HSC3_UPPER_AERODIGESTIVE_TRACT	23108.3	13842.8
HSC4_UPPER_AERODIGESTIVE_TRACT	22595.3	19261.8
HT1080_SOFT	23184.3	14648.6
HT115_LARGE_INTESTINE	20469.2	18176.8
HT1197_URINARY_TRACT	22549.5	17428.7
HT1376_URINARY_TRACT	21403.6	18882.2
HT144_SKIN	22643	21043.1
HT29_LARGE_INTESTINE	17671.4	17748.9
HT55_LARGE_INTESTINE	19892.6	18913.7
HT_HAEMATOPOIETIC_AND_LYMPHOID	18507.1	17021.7
HUCCT1_BILIARY_TRACT	22740.1	16292.9
HUG1N_STOMACH	20090.5	19455.7
HUH1_LIVER	21350	18218.8
HUH28_BILIARY_TRACT	23823.3	16999.6
HUH6_LIVER	19892.1	20270.7
HUH7_LIVER	21194.6	19804.7
HUNS1_HAEMATOPOIETIC_AND_LYMPHOID	18038.2	15735.6
HUPT3_PANCREAS	21964.1	18552.9
HUPT4_PANCREAS	20715.9	18707.1
HUT102_HAEMATOPOIETIC_AND_LYMPHOID	20218	16822.6
HUT78_HAEMATOPOIETIC_AND_LYMPHOID	19140.3	17874.5
HUTU80_SMALL_INTESTINE	19803.5	20748.9
IALM_LUNG	22664.4	16436.7
IGR1_SKIN	21596.8	19951.5
IGR37_SKIN	20810.7	18978.5
IGR39_SKIN	23958.7	17026
IGROV1_OVARY	21450.4	19880.6
IM95_STOMACH	18451.1	18276.3
IMR32_AUTONOMIC_GANGLIA	17682.8	19795.1
INA6_HAEMATOPOIETIC_AND_LYMPHOID	17210.5	17018.9
IOMMLEE_CENTRAL_NERVOUS_SYSTEM	21835.9	15453.4
IPC298_SKIN	21357.7	20076
ISHIKAWAHERAKLIO02ER_ENDOMETRIUM	21005.1	19981
ISTMES1_PLEURA	22965	19191.2
ISTMES2_PLEURA	22504.5	17179.5
J82_URINARY_TRACT	23097	17520.2
JEKO1_HAEMATOPOIETIC_AND_LYMPHOID	18563.4	19324.3
JHESOAD1_OESOPHAGUS	22266.8	16796.5
JHH1_LIVER	20309.9	18451.1
JHH2_LIVER	23041.7	16922.9
JHH4_LIVER	22728.5	17735.9
JHH5_LIVER	19597.9	17778.4
JHH6_LIVER	23536.2	14414.1
JHH7_LIVER	18421.9	19001.1
JHOC5_OVARY	21354.7	15930.5
JHOM1_OVARY	24015.1	17146.9
JHOM2B_OVARY	19459.1	19652.2
JHOS2_OVARY	23542.9	17122.9
JHOS4_OVARY	21858.5	19305.4
JHUEM1_ENDOMETRIUM	21239.4	19533.5
JHUEM2_ENDOMETRIUM	20073.2	19191.1
JHUEM3_ENDOMETRIUM	23500	18481.9
JHUEM7_ENDOMETRIUM	22125.3	18375.4
JIMT1_BREAST	21700	18787.5
JJN3_HAEMATOPOIETIC_AND_LYMPHOID	19056.5	17510.5
JK1_HAEMATOPOIETIC_AND_LYMPHOID	16461	16178.7
JL1_PLEURA	23662.9	18210.1
JM1_HAEMATOPOIETIC_AND_LYMPHOID	17008.4	18555.1
JMSU1_URINARY_TRACT	21264.8	17782.2
JURKAT_HAEMATOPOIETIC_AND_LYMPHOID	15948.7	19035.1
JURLMK1_HAEMATOPOIETIC_AND_LYMPHOID	17703.2	18703.1
JVM2_HAEMATOPOIETIC_AND_LYMPHOID	18295.2	15912.4
JVM3_HAEMATOPOIETIC_AND_LYMPHOID	18111.4	14712
K029AX_SKIN	21128	20396.2
K562_HAEMATOPOIETIC_AND_LYMPHOID	18510.7	18000
KALS1_CENTRAL_NERVOUS_SYSTEM	24086.1	17448.1
KARPAS299_HAEMATOPOIETIC_AND_LYMPHOID	20512.2	15738.9
KARPAS422_HAEMATOPOIETIC_AND_LYMPHOID	17134.1	16872.2
KARPAS620_HAEMATOPOIETIC_AND_LYMPHOID	18865.8	17158.5
KASUMI1_HAEMATOPOIETIC_AND_LYMPHOID	19151.8	17747.1
KASUMI2_HAEMATOPOIETIC_AND_LYMPHOID	19036.2	18055.2
KASUMI6_HAEMATOPOIETIC_AND_LYMPHOID	17722.2	16664.8
KATOIII_STOMACH	20395.7	19653.6
KCL22_HAEMATOPOIETIC_AND_LYMPHOID	20957.8	18893.4
KD_SOFT	20469.3	17978.8
KE37_HAEMATOPOIETIC_AND_LYMPHOID	17442.4	17929.1
KE39_STOMACH	19552.1	20549.2
KE97_HAEMATOPOIETIC_AND_LYMPHOID	17487.2	17093.8
KELLY_AUTONOMIC_GANGLIA	16169.4	19815.1
KG1C_CENTRAL_NERVOUS_SYSTEM	23793.2	17700.4
KG1_HAEMATOPOIETIC_AND_LYMPHOID	17168.7	17220.6
KHM1B_HAEMATOPOIETIC_AND_LYMPHOID	17703.3	17979.1
KIJK_HAEMATOPOIETIC_AND_LYMPHOID	19868.8	15605.2
KLE_ENDOMETRIUM	21621.9	19143
KM12_LARGE_INTESTINE	18949.7	17562.2
KMBC2_URINARY_TRACT	21218.7	19635.3
KMH2_HAEMATOPOIETIC_AND_LYMPHOID	19784.8	17548.4
KMM1_HAEMATOPOIETIC_AND_LYMPHOID	18008.6	17791.6
KMRC1_KIDNEY	23621.8	16662.8
KMRC20_KIDNEY	22898.6	18297.5
KMRC2_KIDNEY	23120.8	17245.5
KMRC3_KIDNEY	23866.3	16679.3
KMS11_HAEMATOPOIETIC_AND_LYMPHOID	18273.6	18137
KMS12BM_HAEMATOPOIETIC_AND_LYMPHOID	18775.5	18725.2
KMS18_HAEMATOPOIETIC_AND_LYMPHOID	19134.2	18543.5
KMS20_HAEMATOPOIETIC_AND_LYMPHOID	19054.7	17940.8
KMS21BM_HAEMATOPOIETIC_AND_LYMPHOID	18582.5	16655.4
KMS26_HAEMATOPOIETIC_AND_LYMPHOID	18131.5	16316.4
KMS27_HAEMATOPOIETIC_AND_LYMPHOID	18512.4	15144.4
KMS28BM_HAEMATOPOIETIC_AND_LYMPHOID	18654.1	19059
KMS34_HAEMATOPOIETIC_AND_LYMPHOID	19543.6	18560.5
KNS42_CENTRAL_NERVOUS_SYSTEM	21286.8	19502.9
KNS60_CENTRAL_NERVOUS_SYSTEM	24120.9	16995.8
KNS62_LUNG	21865.8	18908.8
KNS81_CENTRAL_NERVOUS_SYSTEM	24116.4	17997.3
KO52_HAEMATOPOIETIC_AND_LYMPHOID	18572.8	16157.7
KOPN8_HAEMATOPOIETIC_AND_LYMPHOID	17410.3	17690.7
KP2_PANCREAS	21238.9	18404.9
KP3_PANCREAS	21446.5	18146.6
KP4_PANCREAS	21514.1	18838.8
KPL1_BREAST	19489	20562.3
KPMRTRY_SOFT	21456.1	15897.5
KPNRTBM1_AUTONOMIC_GANGLIA	15572.3	21135.3
KPNSI9S_AUTONOMIC_GANGLIA	23323.7	18424.8
KPNYN_AUTONOMIC_GANGLIA	15923.5	20972.3
KS1_CENTRAL_NERVOUS_SYSTEM	23772.1	19329.8
KU1919_URINARY_TRACT	22798.6	19140.9
KU812_HAEMATOPOIETIC_AND_LYMPHOID	18414.4	18390.6
KURAMOCHI_OVARY	22014.2	19116
KYM1_SOFT	20692.5	17854.7
KYO1_HAEMATOPOIETIC_AND_LYMPHOID	17252	19188
KYSE140_OESOPHAGUS	21143	19138.1
KYSE150_OESOPHAGUS	21259.7	18423
KYSE180_OESOPHAGUS	20476.2	17884.5
KYSE270_OESOPHAGUS	21386.4	20901.3
KYSE30_OESOPHAGUS	21660.5	18388.1
KYSE410_OESOPHAGUS	21786.7	16302.1
KYSE450_OESOPHAGUS	19801.7	18709.5
KYSE510_OESOPHAGUS	22021.7	18807.6
KYSE520_OESOPHAGUS	22623.3	19120.8
KYSE70_OESOPHAGUS	20303.6	18578.5
L1236_HAEMATOPOIETIC_AND_LYMPHOID	18763.1	18045.7
L33_PANCREAS	21186.3	18708.2
L363_HAEMATOPOIETIC_AND_LYMPHOID	17226.1	16363.2
L428_HAEMATOPOIETIC_AND_LYMPHOID	16948.7	15972.7
L540_HAEMATOPOIETIC_AND_LYMPHOID	18731.9	16577.9
LAMA84_HAEMATOPOIETIC_AND_LYMPHOID	18321.5	16478.9
LC1F_LUNG	19858.8	18923.8
LCLC103H_LUNG	23669.1	16236.7
LCLC97TM1_LUNG	21592.5	17754.9
LI7_LIVER	21527.8	20164.6
LK2_LUNG	18097.7	19742.2
LMSU_STOMACH	23844.9	13994.1
LN18_CENTRAL_NERVOUS_SYSTEM	22834.8	16999.6
LN215_CENTRAL_NERVOUS_SYSTEM	23697.2	16697.7
LN229_CENTRAL_NERVOUS_SYSTEM	23343.6	20862.5
LN235_CENTRAL_NERVOUS_SYSTEM	23943.6	17774.4
LN319_CENTRAL_NERVOUS_SYSTEM	21726.5	19402.8
LN340_CENTRAL_NERVOUS_SYSTEM	23374.2	18410.4
LN382_CENTRAL_NERVOUS_SYSTEM	24119	15468.9
LN428_CENTRAL_NERVOUS_SYSTEM	23584.9	16106.7
LN443_CENTRAL_NERVOUS_SYSTEM	23912.2	15831.9
LN464_CENTRAL_NERVOUS_SYSTEM	21327.4	20153
LNCAPCLONEFGC_PROSTATE	17209.9	20938.4
LNZ308_CENTRAL_NERVOUS_SYSTEM	22684.8	16507
LOUCY_HAEMATOPOIETIC_AND_LYMPHOID	18728.2	18584.2
LOUNH91_LUNG	23286.1	17562.9
LOVO_LARGE_INTESTINE	20008.8	18329.6
LOXIMVI_SKIN	23033.9	14568.4
LP1_HAEMATOPOIETIC_AND_LYMPHOID	19104.5	16166.6
LS1034_LARGE_INTESTINE	19621	18809.2
LS123_LARGE_INTESTINE	22169	19193.3
LS180_LARGE_INTESTINE	20029.7	18480.4
LS411N_LARGE_INTESTINE	19247.9	19411.4
LS513_LARGE_INTESTINE	18293.4	18259.1
LU65_LUNG	19816.7	17709.4
LU99_LUNG	21911.2	18435.8
LUDLU1_LUNG	20948	17738.3
LXF289_LUNG	23849.3	17670.7
M059K_CENTRAL_NERVOUS_SYSTEM	24343	14762
M07E_HAEMATOPOIETIC_AND_LYMPHOID	17334	16852.6
MALME3M_SKIN	22072.9	21353.9
MC116_HAEMATOPOIETIC_AND_LYMPHOID	15619.9	13309.4
MCAS_OVARY	21500	16478.4
MCF7_BREAST	18334	19787
MDAMB134VI_BREAST	15470.1	18722.3
MDAMB157_BREAST	22771.2	16962.1
MDAMB175VII_BREAST	20336.6	20353.9
MDAMB231_BREAST	22576.9	16576.6
MDAMB361_BREAST	21044.7	19595.3
MDAMB415_BREAST	21123.7	18441
MDAMB435S_SKIN	22865.3	19265.3
MDAMB436_BREAST	22236.5	18474
MDAMB453_BREAST	18609.6	17846.8
MDAMB468_BREAST	21086.3	19081.9
MDAPCA2B_PROSTATE	18594.7	19670.2
MDST8_LARGE_INTESTINE	23331.8	15804.9
ME1_HAEMATOPOIETIC_AND_LYMPHOID	17357.4	17013.6
MEC1_HAEMATOPOIETIC_AND_LYMPHOID	17466.1	17999.8
MEG01_HAEMATOPOIETIC_AND_LYMPHOID	18695.8	16720.8
MELHO_SKIN	19792.7	20796.3
MELJUSO_SKIN	22445.5	19227.7
MESSA_SOFT	19816.8	18493.8
MEWO_SKIN	20606.4	19420.5
MFE280_ENDOMETRIUM	19443.3	19179.5
MFE296_ENDOMETRIUM	20913.8	19394.2
MFE319_ENDOMETRIUM	21179.6	19052
MG63_BONE	23400.3	17852
MHHCALL2_HAEMATOPOIETIC_AND_LYMPHOID	18496.6	17730.4
MHHCALL3_HAEMATOPOIETIC_AND_LYMPHOID	18264.7	17031.3
MHHCALL4_HAEMATOPOIETIC_AND_LYMPHOID	16927.6	15677.6
MHHES1_BONE	21488.8	19391.1
MHHNB11_AUTONOMIC_GANGLIA	16361.2	20910.5
MIAPACA2_PANCREAS	21451.4	19128.3
MINO_HAEMATOPOIETIC_AND_LYMPHOID	16958.3	18552.4
MJ_HAEMATOPOIETIC_AND_LYMPHOID	19102.5	15748.6
MKN1_STOMACH	23054.9	18947.7
MKN45_STOMACH	20620.7	18327.3
MKN74_STOMACH	21616.7	17870.2
MKN7_STOMACH	20854.8	17739.1
ML1_THYROID	23207	17168.5
MM1S_HAEMATOPOIETIC_AND_LYMPHOID	18850.5	18221.4
MOLM13_HAEMATOPOIETIC_AND_LYMPHOID	18476.4	16652.7
MOLM16_HAEMATOPOIETIC_AND_LYMPHOID	19056.2	16578.9
MOLM6_HAEMATOPOIETIC_AND_LYMPHOID	19776	16928.9
MOLP2_HAEMATOPOIETIC_AND_LYMPHOID	18929.6	17033.2
MOLP8_HAEMATOPOIETIC_AND_LYMPHOID	18334.5	18529.3
MOLT13_HAEMATOPOIETIC_AND_LYMPHOID	16366.7	16685.6
MOLT16_HAEMATOPOIETIC_AND_LYMPHOID	16872.1	18070.2
MOLT3_HAEMATOPOIETIC_AND_LYMPHOID	15275.5	17476.5
MONOMAC1_HAEMATOPOIETIC_AND_LYMPHOID	19001	16409.2
MONOMAC6_HAEMATOPOIETIC_AND_LYMPHOID	19351.1	16329.7
MON_SOFT	20513.1	15681.9
MORCPR_LUNG	19987.7	18664.2
MPP89_PLEURA	23962.6	17355.7
MSTO211H_PLEURA	22778.9	18231
MUTZ3_HAEMATOPOIETIC_AND_LYMPHOID	18453	15816.4
MUTZ5_HAEMATOPOIETIC_AND_LYMPHOID	18157.4	17008.5
MV411_HAEMATOPOIETIC_AND_LYMPHOID	17479.6	18271.4
NALM19_HAEMATOPOIETIC_AND_LYMPHOID	17079.6	18405.5
NALM1_HAEMATOPOIETIC_AND_LYMPHOID	18832.7	17221.6
NALM6_HAEMATOPOIETIC_AND_LYMPHOID	18151	17982.8
NAMALWA_HAEMATOPOIETIC_AND_LYMPHOID	16280.1	16533.6
NB1_AUTONOMIC_GANGLIA	17518.5	21250.7
NB4_HAEMATOPOIETIC_AND_LYMPHOID	18440.5	18073.2
NCCSTCK140_STOMACH	22207.9	19261.2
NCIH1048_LUNG	18915.4	20876.5
NCIH1092_LUNG	16091.4	21087.8
NCIH1105_LUNG	15648.1	20702.9
NCIH1155_LUNG	18024.9	19443.8
NCIH1184_LUNG	16631.4	21384.8
NCIH1299_LUNG	21214.4	18805.7
NCIH1339_LUNG	22151.6	17136.3
NCIH1341_LUNG	20724.1	19735.1
NCIH1355_LUNG	21214.9	17414.1
NCIH1373_LUNG	23086.6	15344.1
NCIH1385_LUNG	16992.7	20241.6
NCIH1395_LUNG	19592.5	17162.2
NCIH1435_LUNG	20917.2	19198.5
NCIH1436_LUNG	16701.7	20714.5
NCIH1437_LUNG	20830.6	18141.8
NCIH146_LUNG	15719.1	21160.6
NCIH1563_LUNG	22797.1	17512.6
NCIH1568_LUNG	21288	18380.8
NCIH1573_LUNG	21081.4	17040.3
NCIH1581_LUNG	19334.5	20109.1
NCIH1618_LUNG	17144.4	20837.1
NCIH1623_LUNG	20988.7	17350.7
NCIH1648_LUNG	22193.5	17229.2
NCIH1650_LUNG	22222.8	18491.1
NCIH1651_LUNG	22376.3	16312
NCIH1666_LUNG	21554.2	16221.9
NCIH1693_LUNG	20755.8	14246.6
NCIH1694_LUNG	16038.9	21174.8
NCIH1703_LUNG	21291.3	16597.5
NCIH1734_LUNG	22533.6	17449.9
NCIH1755_LUNG	23346	16239.2
NCIH1781_LUNG	19979.4	18331
NCIH1792_LUNG	22924	18398.6
NCIH1793_LUNG	22654.1	15769.7
NCIH1819_LUNG	21262	17854
NCIH1836_LUNG	17419.3	19457.4
NCIH1838_LUNG	21884.5	15894.7
NCIH1869_LUNG	21446.7	16316.5
NCIH1876_LUNG	17767.4	20007
NCIH1915_LUNG	22159	15579
NCIH1930_LUNG	16805.3	21715.5
NCIH1944_LUNG	21129.4	15611
NCIH1963_LUNG	15799.4	21491.5
NCIH196_LUNG	24085.8	16266
NCIH1975_LUNG	23300.3	17882.4
NCIH2004RT_SOFT	22069	19452.9
NCIH2009_LUNG	22628.7	16433.5
NCIH2023_LUNG	22258.2	19312.1
NCIH2029_LUNG	16945.8	20261.1
NCIH2030_LUNG	21526	15766.5
NCIH2052_PLEURA	24038.2	16362
NCIH2066_LUNG	18567.9	19463.7
NCIH2073_LUNG	21278.6	18033.2
NCIH2077_LUNG	18158	19120.9
NCIH2081_LUNG	16297.9	20658.1
NCIH2085_LUNG	22421.3	18347.1
NCIH2087_LUNG	20985.1	17461.2
NCIH209_LUNG	17204.2	20473.7
NCIH2106_LUNG	17006.1	21087.3
NCIH2110_LUNG	21557.3	17809
NCIH211_LUNG	17450.3	19259.4
NCIH2122_LUNG	21517.4	17539.6
NCIH2126_LUNG	20769.3	17346.3
NCIH2170_LUNG	20144.6	18791.8
NCIH2171_LUNG	16610	19632.8
NCIH2172_LUNG	22549.7	16374.5
NCIH2196_LUNG	16607.3	18783
NCIH2227_LUNG	17216.4	21445
NCIH2228_LUNG	22829.8	15479.2
NCIH226_LUNG	22726.3	17666.4
NCIH2286_LUNG	21973.9	18299.2
NCIH2291_LUNG	22938.1	18989.6
NCIH2342_LUNG	21191.2	18202.6
NCIH2347_LUNG	22186.8	18225.5
NCIH23_LUNG	21046.2	18801.2
NCIH2405_LUNG	22712.9	17343.5
NCIH2444_LUNG	23243.2	17919.3
NCIH2452_PLEURA	23741.3	16715.6
NCIH2882_LUNG	23008.9	16837.9
NCIH2887_LUNG	22914.2	14383.9
NCIH28_PLEURA	21501.9	16594.1
NCIH292_LUNG	22986.4	16826.3
NCIH3122_LUNG	21010.9	18198.6
NCIH322_LUNG	21503.6	16025.2
NCIH3255_LUNG	21881.6	17359.6
NCIH358_LUNG	20947.2	18144
NCIH441_LUNG	22246.7	17233.9
NCIH446_LUNG	18749.7	20862.5
NCIH460_LUNG	21219.5	17691
NCIH508_LARGE_INTESTINE	19298.5	18309.1
NCIH510_LUNG	16588.2	19731
NCIH520_LUNG	18095.6	18750.1
NCIH522_LUNG	19466.1	19376.1
NCIH524_LUNG	15974.9	21395
NCIH526_LUNG	15950	21013.3
NCIH596_LUNG	22509.4	17202.6
NCIH647_LUNG	23487.3	16732.7
NCIH650_LUNG	22236.8	15993
NCIH660_PROSTATE	18637.5	20015.6
NCIH661_LUNG	21835.6	19099.7
NCIH684_LIVER	19369.3	17227.5
NCIH69_LUNG	16735.4	20783.2
NCIH716_LARGE_INTESTINE	19424.2	19448.2
NCIH727_LUNG	19645.1	17923.9
NCIH747_LARGE_INTESTINE	22207.4	17347.3
NCIH810_LUNG	15922.2	19590.7
NCIH82_LUNG	16630.6	18445.2
NCIH838_LUNG	20888.9	17620.1
NCIH841_LUNG	20231.2	20081.9
NCIH854_LUNG	18852.3	19005.3
NCIH889_LUNG	16266.8	20820
NCIH929_HAEMATOPOIETIC_AND_LYMPHOID	18758.5	17733.8
NCIN87_STOMACH	20467	19176.9
NCO2_HAEMATOPOIETIC_AND_LYMPHOID	17950.5	17714
NH6_AUTONOMIC_GANGLIA	19920.6	20477.8
NHAHTDD_CENTRAL_NERVOUS_SYSTEM	24710.5	15964.8
NIHOVCAR3_OVARY	21240.3	18861.3
NMCG1_CENTRAL_NERVOUS_SYSTEM	24159.5	17841.1
NOMO1_HAEMATOPOIETIC_AND_LYMPHOID	19762.2	18204.1
NUDHL1_HAEMATOPOIETIC_AND_LYMPHOID	18619.7	17112.4
NUDUL1_HAEMATOPOIETIC_AND_LYMPHOID	17101.1	16021
NUGC2_STOMACH	22736	18281.2
NUGC3_STOMACH	22192.1	17542.7
NUGC4_STOMACH	19033.9	18830.6
OAW28_OVARY	20741.5	18704.9
OAW42_OVARY	20734.9	18655
OC314_OVARY	21800.5	18421.6
OCIAML2_HAEMATOPOIETIC_AND_LYMPHOID	18888.7	16895
OCIAML3_HAEMATOPOIETIC_AND_LYMPHOID	19742.8	16381.3
OCIAML5_HAEMATOPOIETIC_AND_LYMPHOID	18780.5	17576.5
OCILY19_HAEMATOPOIETIC_AND_LYMPHOID	17766.8	16540.1
OCILY3_HAEMATOPOIETIC_AND_LYMPHOID	17726.9	17587.2
OCIM1_HAEMATOPOIETIC_AND_LYMPHOID	18882.3	16117.3
OCIMY5_HAEMATOPOIETIC_AND_LYMPHOID	17746.1	18298.5
OCIMY7_HAEMATOPOIETIC_AND_LYMPHOID	19011.1	17006.9
OCUM1_STOMACH	21005.2	18726.7
OE19_OESOPHAGUS	20146.9	19955.7
OE21_OESOPHAGUS	21343.4	16917
OE33_OESOPHAGUS	20999.4	17453.5
OELE_OVARY	23821.4	17143.3
ONCODG1_OVARY	20996.5	18863.6
ONS76_CENTRAL_NERVOUS_SYSTEM	22011.8	18572.2
OPM1_HAEMATOPOIETIC_AND_LYMPHOID	18566.3	16272.9
OPM2_HAEMATOPOIETIC_AND_LYMPHOID	18579.1	17976
OSRC2_KIDNEY	23566.1	16800.4
OUMS23_LARGE_INTESTINE	20762.6	19623.4
OV56_OVARY	23242.4	17340.8
OV7_OVARY	23925.6	15118.3
OV90_OVARY	20378.5	18834.8
OVCAR4_OVARY	22442.5	18769.5
OVCAR8_OVARY	21614.8	19232.1
OVISE_OVARY	21319.3	18953.7
OVK18_OVARY	19538.2	20056.4
OVKATE_OVARY	22162.4	18802.9
OVMANA_OVARY	21497.3	16283.9
OVSAHO_OVARY	21125.9	18651.8
OVTOKO_OVARY	22181.6	16611.5
P12ICHIKAWA_HAEMATOPOIETIC_AND_LYMPHOID	15867.3	17470.7
P31FUJ_HAEMATOPOIETIC_AND_LYMPHOID	19772.4	17148.5
P3HR1_HAEMATOPOIETIC_AND_LYMPHOID	16125.6	15560.2
PANC0203_PANCREAS	21658.3	15943.1
PANC0213_PANCREAS	23049.5	16463.2
PANC0327_PANCREAS	22622.9	15483.3
PANC0403_PANCREAS	21634.2	17691.8
PANC0504_PANCREAS	22346.1	17573.2
PANC0813_PANCREAS	21890.1	17350.8
PANC1005_PANCREAS	21336.4	16780.2
PANC1_PANCREAS	22308.2	17764.9
PATU8902_PANCREAS	19674.3	17829.7
PATU8988S_PANCREAS	18936.2	18223.8
PATU8988T_PANCREAS	21292.5	18016.9
PC14_LUNG	22390.9	19489.4
PC3_PROSTATE	22456.1	17322
PC9_LUNG	20981.1	19765.1
PECAPJ15_UPPER_AERODIGESTIVE_TRACT	21894.9	19134.8
PECAPJ34CLONEC12_UPPER_AERODIGESTIVE_TRACT	22812.1	18804.9
PECAPJ41CLONED2_UPPER_AERODIGESTIVE_TRACT	23257.6	17286.5
PECAPJ49_UPPER_AERODIGESTIVE_TRACT	23033.9	18337.9
PEER_HAEMATOPOIETIC_AND_LYMPHOID	17197.4	18603.7
PF382_HAEMATOPOIETIC_AND_LYMPHOID	16356.1	17777.3
PFEIFFER_HAEMATOPOIETIC_AND_LYMPHOID	15797.7	16607.1
PK1_PANCREAS	20928.6	18524.1
PK45H_PANCREAS	22906	17232.7
PK59_PANCREAS	22412.8	18030.1
PL21_HAEMATOPOIETIC_AND_LYMPHOID	18792.3	16920.1
PLB985_HAEMATOPOIETIC_AND_LYMPHOID	18542.8	17239.3
PLCPRF5_LIVER	21755.5	18246.3
PRECLH_PROSTATE	23419.5	16717.7
PSN1_PANCREAS	20762.1	18266.9
QGP1_PANCREAS	17872.2	19928.3
RAJI_HAEMATOPOIETIC_AND_LYMPHOID	16661.2	16736.5
RCC10RGB_KIDNEY	23305	18193.5
RCHACV_HAEMATOPOIETIC_AND_LYMPHOID	19642.7	18974
RCM1_LARGE_INTESTINE	20846.9	19355.9
RDES_BONE	18730.8	21148.4
RD_SOFT	23139.4	18472.3
REC1_HAEMATOPOIETIC_AND_LYMPHOID	18577.6	19042.5
REH_HAEMATOPOIETIC_AND_LYMPHOID	17440.2	17612.2
RERFGC1B_STOMACH	21740.7	19394.5
RERFLCAD1_LUNG	22561.2	17333.9
RERFLCAD2_LUNG	22288.1	17922.9
RERFLCAI_LUNG	22810.6	17754.3
RERFLCKJ_LUNG	22289.7	18573.6
RERFLCMS_LUNG	23390.4	17997.7
RERFLCSQ1_LUNG	23929.1	17033.5
RH18_SOFT	24258.4	17331.4
RH30_SOFT	22417.5	18100.8
RH41_SOFT	20799	19394.1
RI1_HAEMATOPOIETIC_AND_LYMPHOID	17862.2	19121.4
RKN_SOFT	23277.3	17000.9
RKO_LARGE_INTESTINE	19520.1	18162.3
RL952_ENDOMETRIUM	21355.4	20264.3
RL_HAEMATOPOIETIC_AND_LYMPHOID	13774.2	16075.3
RMGI_OVARY	21243.1	16652.2
RMUGS_OVARY	21963.8	19114.3
RPMI7951_SKIN	24609.5	16189.7
RPMI8226_HAEMATOPOIETIC_AND_LYMPHOID	19204.5	19208.8
RPMI8402_HAEMATOPOIETIC_AND_LYMPHOID	16639.5	18084.5
RS411_HAEMATOPOIETIC_AND_LYMPHOID	19527.9	18421.2
RS5_FIBROBLAST	25464.8	14377.4
RT112_URINARY_TRACT	21000	17359.6
RT4_URINARY_TRACT	20305.6	17630.6
RVH421_SKIN	22213.1	20158.5
S117_THYROID	23709.9	17084.5
SALE_LUNG	22722.7	16944.2
SAOS2_BONE	23444.9	17100.8
SBC5_LUNG	18585.8	19260.2
SCABER_URINARY_TRACT	23019.1	16770.9
SCC15_UPPER_AERODIGESTIVE_TRACT	24196.4	17450
SCC25_UPPER_AERODIGESTIVE_TRACT	23532.1	17442.2
SCC4_UPPER_AERODIGESTIVE_TRACT	23578	17928.8
SCC9_UPPER_AERODIGESTIVE_TRACT	22917.3	17056.4
SCLC21H_LUNG	16064.2	20378.4
SEM_HAEMATOPOIETIC_AND_LYMPHOID	20364.1	17909.1
SET2_HAEMATOPOIETIC_AND_LYMPHOID	17931	18932.4
SF126_CENTRAL_NERVOUS_SYSTEM	24379.7	17440
SF172_CENTRAL_NERVOUS_SYSTEM	22297.8	17520.3
SF268_CENTRAL_NERVOUS_SYSTEM	23741.2	17555.1
SF295_CENTRAL_NERVOUS_SYSTEM	23586.5	16592.1
SF539_CENTRAL_NERVOUS_SYSTEM	24361	15195.1
SF767_CERVIX	21141.8	18319.1
SH10TC_STOMACH	22381.2	17398.9
SH4_SKIN	21221	19579.1
SHP77_LUNG	17717.6	19552.6
SIGM5_HAEMATOPOIETIC_AND_LYMPHOID	18173	16585.2
SIHA_CERVIX	23099.9	16126.9
SIMA_AUTONOMIC_GANGLIA	16795.2	21384.9
SJSA1_BONE	23996.5	14469.5
SKBR3_BREAST	19646.1	19926.7
SKCO1_LARGE_INTESTINE	19733.4	19593.4
SKES1_BONE	19133.3	20933.2
SKHEP1_LIVER	23554.5	17095.2
SKLMS1_SOFT	24207.3	15165.2
SKLU1_LUNG	23547.4	15365.7
SKM1_HAEMATOPOIETIC_AND_LYMPHOID	18369.6	18868.8
SKMEL1_SKIN	20416.6	21226.8
SKMEL24_SKIN	23804.6	21226.2
SKMEL28_SKIN	21367.8	20129.6
SKMEL30_SKIN	21526.3	19317.1
SKMEL31_SKIN	23175.9	20663.8
SKMEL3_SKIN	20074.7	19903.2
SKMEL5_SKIN	20966.3	20392.2
SKMES1_LUNG	23789.1	16726.9
SKMM2_HAEMATOPOIETIC_AND_LYMPHOID	19079.5	16683.8
SKNAS_AUTONOMIC_GANGLIA	21747.3	17517.8
SKNBE2_AUTONOMIC_GANGLIA	17873.8	20659.2
SKNDZ_AUTONOMIC_GANGLIA	17008.3	20747.1
SKNEP1_BONE	18154.8	20421.1
SKNFI_AUTONOMIC_GANGLIA	17329.4	19243.4
SKNMC_BONE	20047	19968.4
SKNO1_HAEMATOPOIETIC_AND_LYMPHOID	17857.6	17180
SKNSH_AUTONOMIC_GANGLIA	23263.1	18382.2
SKOV3_OVARY	22578	17300.7
SKPNDW_BONE	19134.8	19411.8
SKRC20_KIDNEY	23775.3	15914.5
SKUT1_SOFT	21919.3	19163.6
SLR20_KIDNEY	23368.7	16459.1
SLR21_KIDNEY	22603.1	18662.9
SLR23_KIDNEY	23341.5	17869
SLR24_KIDNEY	22547.3	17758
SLR25_KIDNEY	23289.7	16141.9
SLR26_KIDNEY	23198.8	16571.7
SNB75_CENTRAL_NERVOUS_SYSTEM	24242.4	19650.2
SNGM_ENDOMETRIUM	21202.7	19027.4
SNU1033_LARGE_INTESTINE	20177.5	20055.8
SNU1040_LARGE_INTESTINE	19165.1	19768.8
SNU1041_UPPER_AERODIGESTIVE_TRACT	22631.9	18311.8
SNU1066_UPPER_AERODIGESTIVE_TRACT	22942.3	18304
SNU1076_UPPER_AERODIGESTIVE_TRACT	23338.7	17183.4
SNU1077_ENDOMETRIUM	23365.8	19163.8
SNU1079_BILIARY_TRACT	22009.5	19043.9
SNU1105_CENTRAL_NERVOUS_SYSTEM	24647	16019
SNU1196_BILIARY_TRACT	20447.3	20272
SNU1197_LARGE_INTESTINE	23113.9	17973.1
SNU119_OVARY	21377.2	18777.7
SNU1214_UPPER_AERODIGESTIVE_TRACT	22431.5	17844.4
SNU1272_KIDNEY	23221.8	17685.5
SNU16_STOMACH	19169.5	18635
SNU175_LARGE_INTESTINE	19504.6	17713
SNU182_LIVER	22979.3	18872
SNU1_STOMACH	17406.7	18381
SNU201_CENTRAL_NERVOUS_SYSTEM	24340.3	19190.8
SNU213_PANCREAS	22770.6	17301.9
SNU216_STOMACH	21240.8	18575.1
SNU245_BILIARY_TRACT	19707.3	19009.9
SNU283_LARGE_INTESTINE	19228.3	20664.5
SNU308_BILIARY_TRACT	21621.8	18166.6
SNU324_PANCREAS	22044.9	17299.8
SNU349_KIDNEY	24271	15571
SNU387_LIVER	24432.6	13862.2
SNU398_LIVER	19214.4	19519.3
SNU407_LARGE_INTESTINE	18665.4	18471.3
SNU410_PANCREAS	23393.3	17989.7
SNU423_LIVER	24014	16042
SNU449_LIVER	22747	19288.3
SNU466_CENTRAL_NERVOUS_SYSTEM	23704.2	20429.4
SNU46_UPPER_AERODIGESTIVE_TRACT	23145.1	16874.3
SNU475_LIVER	23933	16342.9
SNU478_BILIARY_TRACT	21555.8	16925.7
SNU489_CENTRAL_NERVOUS_SYSTEM	24452.4	16354.1
SNU503_LARGE_INTESTINE	19758.9	19984.2
SNU520_STOMACH	19572.6	18067.4
SNU5_STOMACH	20878.7	17516.1
SNU601_STOMACH	20841.6	19152.1
SNU61_LARGE_INTESTINE	20999.5	18913.8
SNU620_STOMACH	20059.9	18390.9
SNU626_CENTRAL_NERVOUS_SYSTEM	23500	20232.4
SNU668_STOMACH	21571.9	18550.4
SNU685_ENDOMETRIUM	23877.3	18105
SNU719_STOMACH	19506.4	18510.1
SNU738_CENTRAL_NERVOUS_SYSTEM	22616.3	18532.6
SNU761_LIVER	23152.6	18464.4
SNU81_LARGE_INTESTINE	20912.5	18671
SNU840_OVARY	23509.1	17177.8
SNU869_BILIARY_TRACT	22142.6	19580.5
SNU878_LIVER	23160.8	18213.9
SNU886_LIVER	24627.3	16881.6
SNU899_UPPER_AERODIGESTIVE_TRACT	23099.9	18240
SNU8_OVARY	22918.5	18700.5
SNUC1_LARGE_INTESTINE	17860.5	18908.9
SNUC2A_LARGE_INTESTINE	21312.5	17905.3
SNUC4_LARGE_INTESTINE	19933	19902.2
SNUC5_LARGE_INTESTINE	21111.9	18030.6
SQ1_LUNG	22822.6	17995.7
SR786_HAEMATOPOIETIC_AND_LYMPHOID	21280.9	16373.7
ST486_HAEMATOPOIETIC_AND_LYMPHOID	17778.3	17917.6
STM9101_SOFT	17071.6	19432.3
SU8686_PANCREAS	22515.1	18270.7
SUDHL10_HAEMATOPOIETIC_AND_LYMPHOID	18666.3	17096.9
SUDHL1_HAEMATOPOIETIC_AND_LYMPHOID	20317	17817
SUDHL4_HAEMATOPOIETIC_AND_LYMPHOID	18065.2	18047.9
SUDHL5_HAEMATOPOIETIC_AND_LYMPHOID	17911.4	15408.4
SUDHL6_HAEMATOPOIETIC_AND_LYMPHOID	17053.8	17359.9
SUDHL8_HAEMATOPOIETIC_AND_LYMPHOID	16869.5	15196.6
SUIT2_PANCREAS	21652.3	19005.6
SUPB15_HAEMATOPOIETIC_AND_LYMPHOID	19638	16941.9
SUPM2_HAEMATOPOIETIC_AND_LYMPHOID	20394.5	17058.6
SUPT11_HAEMATOPOIETIC_AND_LYMPHOID	18877.3	18691.4
SUPT1_HAEMATOPOIETIC_AND_LYMPHOID	16807.8	17357.8
SW1088_CENTRAL_NERVOUS_SYSTEM	24277.8	16284.6
SW1116_LARGE_INTESTINE	20638.7	18774.4
SW1271_LUNG	21623.3	16857.1
SW1353_BONE	24506.6	16838.8
SW1417_LARGE_INTESTINE	21048.3	19406.4
SW1463_LARGE_INTESTINE	19319.1	19006.6
SW1573_LUNG	22445.1	18018.4
SW1710_URINARY_TRACT	23231.3	15898.5
SW1783_CENTRAL_NERVOUS_SYSTEM	24401.6	16246.1
SW1990_PANCREAS	21978.6	18828.6
SW403_LARGE_INTESTINE	19248	19720.2
SW480_LARGE_INTESTINE	21595.2	18333.7
SW48_LARGE_INTESTINE	20374.1	18521.5
SW579_THYROID	24570.2	15163.9
SW620_LARGE_INTESTINE	17967.4	18816.1
SW780_URINARY_TRACT	21101.5	18560.6
SW837_LARGE_INTESTINE	21347.3	19795.4
SW900_LUNG	23498.2	17107.8
SW948_LARGE_INTESTINE	18361.3	19811.2
T173_FIBROBLAST	25551.6	15326.7
T24_URINARY_TRACT	23195.3	15058.8
T3M10_LUNG	22513.6	17717.1
T3M4_PANCREAS	21952.5	18096.2
T47D_BREAST	20077.3	18089.9
T84_LARGE_INTESTINE	20760	18660.4
T98G_CENTRAL_NERVOUS_SYSTEM	23874.6	17588.5
TALL1_HAEMATOPOIETIC_AND_LYMPHOID	17796.5	15733.7
TC71_BONE	19594.1	19978.5
TCCPAN2_PANCREAS	22374.7	17877.5
TCCSUP_URINARY_TRACT	24133.5	18205
TE10_OESOPHAGUS	22097.6	18211.9
TE11_OESOPHAGUS	22140.2	17379
TE125T_FIBROBLAST	25261.3	15195.4
TE14_OESOPHAGUS	20995.6	18634.7
TE159T_FIBROBLAST	25395.8	14977.4
TE15_OESOPHAGUS	22747.5	16481.9
TE1_OESOPHAGUS	22388.4	19409.4
TE441T_SOFT	20950.5	20457.4
TE4_OESOPHAGUS	21588	18624.8
TE5_OESOPHAGUS	21446.7	18562.5
TE617T_SOFT	19779.3	19851.6
TE6_OESOPHAGUS	21128.5	18126.3
TE8_OESOPHAGUS	22901.2	19301.9
TE9_OESOPHAGUS	21951.3	16848.2
TEN_ENDOMETRIUM	19870.2	18282
TF1_HAEMATOPOIETIC_AND_LYMPHOID	18510.5	19172.1
TGBC11TKB_STOMACH	20090.1	18750.2
THP1_HAEMATOPOIETIC_AND_LYMPHOID	19648.5	18352
TIG3TD_FIBROBLAST	24606.6	13999.9
TM31_CENTRAL_NERVOUS_SYSTEM	24264.1	18500.1
TM87_SOFT	21624.8	15019.8
TO175T_FIBROBLAST	25241	15418.6
TOLEDO_HAEMATOPOIETIC_AND_LYMPHOID	17959.3	17572.6
TOV112D_OVARY	20401.8	20538.6
TOV21G_OVARY	22283.5	17365.2
TT2609C02_THYROID	23088.1	17521.9
TTC1240_SOFT	20782	18858.3
TTC549_SOFT	21039.6	18268.1
TTC642_SOFT	20004.1	17986.9
TTC709_SOFT	19481	19406.3
TT_OESOPHAGUS	19954.7	18965.5
TT_THYROID	19000.7	20389.7
TUHR10TKB_KIDNEY	23422.2	16850.7
TUHR14TKB_KIDNEY	23046.4	18037.2
TUHR4TKB_KIDNEY	23274.3	16300.6
TYKNU_OVARY	20999.3	17509.8
U118MG_CENTRAL_NERVOUS_SYSTEM	24056.6	15530.5
U178_CENTRAL_NERVOUS_SYSTEM	24619	13579
U251MG_CENTRAL_NERVOUS_SYSTEM	23177.1	19376
U266B1_HAEMATOPOIETIC_AND_LYMPHOID	18532.8	17061.6
U2OS_BONE	22725.9	18550.8
U343_CENTRAL_NERVOUS_SYSTEM	24327.1	14267.3
U87MG_CENTRAL_NERVOUS_SYSTEM	24024.4	16624.4
U937_HAEMATOPOIETIC_AND_LYMPHOID	19235.5	16369.4
UACC257_SKIN	20979.8	20839.3
UACC62_SKIN	21616.7	21298.6
UACC812_BREAST	20060.2	20478.9
UACC893_BREAST	19309.2	18712.5
UBLC1_URINARY_TRACT	22902.2	18272.7
UMUC1_URINARY_TRACT	22369.9	18525.9
UMUC3_URINARY_TRACT	22556	17387.5
UO31_KIDNEY	23724.8	18223.4
UOK101_KIDNEY	23530.7	16651.4
VCAP_PROSTATE	17855	20144
VMCUB1_URINARY_TRACT	22333.3	17115.3
VMRCRCW_KIDNEY	22849.8	17226.2
VMRCRCZ_KIDNEY	23025.8	17258.6
WM115_SKIN	22955.2	21012.6
WM1799_SKIN	22677	21193.6
WM2664_SKIN	22267.7	21003.5
WM793_SKIN	24273.2	19472
WM88_SKIN	21774.2	21078.4
WM983B_SKIN	22150.5	20188.4
WSUDLCL2_HAEMATOPOIETIC_AND_LYMPHOID	18590.4	17393.5
YAPC_PANCREAS	22361.8	19126.5
YD10B_UPPER_AERODIGESTIVE_TRACT	22937.3	15524.1
YD15_SALIVARY_GLAND	22094.2	16179.1
YD38_UPPER_AERODIGESTIVE_TRACT	22475.1	17196.5
YD8_UPPER_AERODIGESTIVE_TRACT	24837.8	17571.1
YH13_CENTRAL_NERVOUS_SYSTEM	24866.9	15237.9
YKG1_CENTRAL_NERVOUS_SYSTEM	22617.4	18336.6
ZR751_BREAST	19428.6	19170.9
ZR7530_BREAST	19932.1	17516.9
