# Supplementary material for: Dual molecular therapy targeting tumor cell heterogeneity improves therapeutic efficacy in glioblastoma
Source: iScience. 2025 Aug 28;28(9):113456. doi: 10.1016/j.isci.2025.113456 (PMC12496224; doi:10.1016/j.isci.2025.113456)
Supplement: Table S4. Area under the curve values obtained from cancer therapeutics response portal [file mmc3.xlsx]

## Sheet: AUC values
Area under the curve values obtained from cancer therapeutics response portal
				zebularine	azacitidine	nelarabine	myricetin	BRD-K64610608	ML334 diastereomer	BRD-K09344309	isonicotinohydroxamic acid	QS-11	brivanib	BRD8958	BRD-K34099515	A-804598	erismodegib	abiraterone	ifosfamide	temozolomide	BRD-A05715709	BRD-K48477130	CAY10594	WP1130	tamoxifen	importazole	ML006	AM-580	CD-1530	silmitasertib	PRL-3 inhibitor I	NPC-26	betulinic acid	salermide	BRD-M00053801	AA-COCF3	CI-976	pifithrin-alpha	purmorphamine	BIBR-1532	niclosamide	bardoxolone methyl	hyperforin	BRD4132	regorafenib	sorafenib	BRD-K51490254	EX-527	bendamustine
				DNMT1	DNMT1	POLA1			KEAP1;NFE2L2		HDAC6	ARFGAP1	FLT1;KDR	EP300		P2RX7		CYP17A1			IDH1		PLD2	UCHL5;USP14;USP5;USP9X	ESR1;ESR2	KPNB1	S1PR3	RARA	RARG	CSNK2A1;CSNK2A2	PTP4A3			SIRT1;SIRT2	BCL2	FAAH;PLA2G4A;PLA2G4B;PLA2G4C;PLA2G4D	ACAT1		SMO	TERT	STAT3		TRPC6		BRAF;KDR;KIT;RET	BRAF;FLT3;KDR;RAF1	HDAC6;HDAC8	SIRT1
				inhibitor of DNA methyltransferases	inhibitor of DNA methyltransferase	deoxyguanosine analog; inhibitor of DNA synthesis	flavonoid antioxidant	product of diversity oriented synthesis; screening hit	inhibitor of KEAP1-NFE2L2 protein-protein interaction	screening hit	inhibitor of HDAC6	inhibitor of GTPase activating protein of ARF 1 (ARFGAP1)	inhibitor of VEGFR 1/2	inhibitor of E1A binding protein p300	screening hit	inhibitor of purinergic receptor P2X	screening hit	inhibitor of 17 alpha-hydroxylase and C17,20 lyase	DNA alkylator	DNA alkylator	putative inhibitor of IDH1 R132H	screening hit	inhibitor of phospholipase D2	inhibitor of the deubiquitinase activity of USP9X, USP5, USP14, and UCH37	modulator of estrogen receptors	inhibitor of importin	agonist of sphingosine 1-phosphate receptor 3	agonist of retinoic acid receptor alpha	agonist of retinoic acid receptor gamma	inhibitor of casein kinase 2	inhibitor of phosphatase of regenerating liver-3 (PRL3)	induces cell death through a non-apoptotic, mitochondrial-dependent mechanism	natural product; inhibitor of specificity protein 1 transcription factor in cells	inhibitor of sirtuin 1 and sirtuin 2	inhibitor of BCL2	inhibitor of cytosolic phospholipase A2; inhibitor of fatty acid amide hydrolase	inhibitor of acetyl-CoA acetyltransferase I	inhibitor of p53-dependent signaling	activator of smoothened receptor	inhibitor of telomerase reverse transcriptase	inhibitor of STAT3 signaling	electrophilic inducer of the NFE2L2-KEAP1 pathway	agonist of calcium-permeable ion channels	screening hit	inhibitor of BRAF, RET, KIT, and VEGFR2	inhibitor of BRAF, CRAF, and VEGFR2	inhibitor of HDAC6 and HDAC8	inhibitor of sirtuin 1	DNA alkylator
5637	urinary_tract	carcinoma		13.27	15.67	14.33	14.93	15.57	NaN	NaN	NaN	13.77	13.98	15	16.54	NaN	14.42	NaN	14.77	14.41	NaN	NaN	13.77	11.45	13.82	13.15	13.82	12.92	13.14	12.55	15.38	15.06	15.21	NaN	NaN	12.34	15.16	14.35	14.59	12.59	10.75	8.15	12.56	11.95	13.78	12.6	14.91	14.9	14.37
2313287	stomach	carcinoma	adenocarcinoma	13.03	14.82	14.63	14.9	15.03	NaN	NaN	NaN	13.79	13.58	14.81	13.1	NaN	14.57	NaN	14.5	15	NaN	NaN	14.52	11.04	13.85	13.66	15	13.46	14.78	13.7	15	15.41	14.93	NaN	NaN	9.39	15.15	NaN	15.85	13.58	14.21	7.79	13.74	12.11	14.59	12.96	15.62	15.77	14.96
22RV1	prostate	carcinoma		13.11	14.89	15.6	15.31	16.24	NaN	NaN	NaN	16.36	14.93	15.99	13.89	NaN	14.7	NaN	14.7	15.72	NaN	NaN	13.35	10.91	13.58	12.46	14.63	14.61	13.07	12.61	15.11	NaN	NaN	NaN	NaN	12.04	16.62	14.22	13.29	12.61	12.73	10.15	16.24	14.82	15	14.5	14.93	14.22	13.92
253J	urinary_tract	carcinoma	transitional_cell_carcinoma	14.3	15.26	14.33	14.55	14.14	NaN	NaN	NaN	13.67	13.52	15.18	14.22	NaN	14.59	NaN	14.26	14.99	NaN	NaN	NaN	10.98	12.51	15	13.97	12.25	NaN	11.55	16.2	15.92	16.63	NaN	NaN	12.88	15.97	13.89	13.68	12.84	10.35	8.27	NaN	NaN	12.52	NaN	14.31	13.81	NaN
253JBV	urinary_tract	carcinoma	transitional_cell_carcinoma	13.92	14.82	NaN	NaN	13.74	NaN	NaN	NaN	12.72	NaN	14.52	13.76	NaN	14.8	NaN	14.76	14.74	NaN	NaN	14.09	11.52	NaN	NaN	NaN	13.93	NaN	13.77	17.02	12.85	14.16	NaN	NaN	12.81	13.81	NaN	15	14.15	11.03	9.03	NaN	12.09	NaN	12.77	15	14.22	NaN
42MGBA	central_nervous_system	glioma	astrocytoma_Grade_IV	11.01	14.72	15.35	14.87	14.86	16.25	NaN	15	NaN	12.35	15.38	NaN	14.15	14.51	NaN	NaN	14.59	16.6	14.32	14.68	11.72	12.49	11.29	14.22	13.23	13.48	13.1	13.99	14.41	15.42	13.49	14.72	14.54	14.92	14.15	14.06	13.74	11.71	9.08	14.81	14.61	13.01	11.64	14.2	14.99	14.72
639V	urinary_tract	carcinoma	transitional_cell_carcinoma	13.77	14.52	15	15.25	14.65	NaN	NaN	NaN	14.62	14.12	15.07	14.74	NaN	14.17	NaN	14.8	15	NaN	NaN	14.1	11.8	14.65	14.63	15.16	14.14	16.26	15	15.74	15.95	16.14	NaN	NaN	12.67	15	NaN	15.59	13.91	11.14	8.52	12.15	14.66	13.34	12.54	16.38	15.65	15
647V	urinary_tract	carcinoma	transitional_cell_carcinoma	14.56	14.43	14.99	15.5	14.68	16.25	NaN	15.46	NaN	14.12	15.63	NaN	15.31	14.79	NaN	NaN	13.8	15.73	15	13.51	11.46	14.7	13.97	15.27	15.75	15.63	14.64	14.38	15.13	15.07	15	NaN	15.49	13.38	14.44	13.76	13.73	13.12	NaN	15.24	13.54	14.18	13.63	14.76	14.62	NaN
769P	kidney	carcinoma	clear_cell_renal_cell_carcinoma	13.48	15	15.43	15.33	14.78	NaN	NaN	NaN	15.08	13.53	15.22	13.7	NaN	14.02	NaN	14.82	15	NaN	NaN	13.7	11.73	14.55	14.45	14.88	15	13.12	13.46	15.16	NaN	NaN	NaN	NaN	13.28	16.98	12.14	14.24	14.17	12.75	9.26	14.43	14.46	16.74	15.32	15.58	14.91	15.02
786O	kidney	carcinoma	clear_cell_renal_cell_carcinoma	13.01	14.4	14.46	15.14	15.09	15	NaN	14.66	NaN	14.4	15.34	NaN	14.5	15.08	NaN	NaN	15.39	15.26	15.16	14.13	11.71	14.39	14.59	15.79	13.66	13.91	13.65	15.15	14.79	14.99	15.49	14.92	14.79	14.53	14.53	12.74	13.97	12.19	8.59	14.11	11.83	12.8	12.29	14.88	14.85	14.36
8305C	thyroid	carcinoma	anaplastic_carcinoma	13.78	14.78	14.97	14.69	14.84	NaN	NaN	NaN	13.05	14.66	14.63	14.03	NaN	14.72	NaN	14.06	15.31	NaN	NaN	14.73	11.76	14.73	14.06	14.33	13.32	14.65	13.97	15	15	17.53	NaN	NaN	11.35	14.98	13.78	16.16	13.98	11.87	8.32	14.41	12.62	13.02	14.55	14.63	14.77	14.46
8505C	thyroid	carcinoma	anaplastic_carcinoma	14.44	14.85	15.39	15.64	15.22	NaN	NaN	NaN	13.92	13.38	15	14.57	NaN	13.48	NaN	14.68	15.28	NaN	NaN	13.48	10.19	12.95	13.26	14.66	11.51	11.79	11.78	14.86	14.99	15.32	NaN	NaN	12.17	13.06	13.78	14.15	13.02	9.23	7.88	11.24	12.61	11.48	11.86	14.98	14.06	14.66
8MGBA	central_nervous_system	glioma	astrocytoma_Grade_IV	14.66	14.31	14.44	14.87	14.72	15	NaN	14.93	NaN	14.58	14.85	NaN	14.37	14.95	NaN	NaN	14.82	15.09	14.73	14.73	12.72	15.13	14.8	15.05	14.27	14.82	13.88	14.81	15.22	15.11	14.94	NaN	15	14.19	14.5	14.3	14.5	10.42	NaN	14.88	15	14.19	11.56	14.37	14.32	13.01
A101D	skin	malignant_melanoma		14.94	14.32	15	14.82	14.76	15.16	NaN	14.91	NaN	14.1	13.85	NaN	15.37	14.85	NaN	NaN	16.17	14.85	15.57	13.63	12.36	14.94	13.87	14.42	15.21	14.93	14.9	14.49	14.55	14.68	15	NaN	14.96	14.21	14.29	14.19	16.06	11.5	NaN	14.53	14.36	14.46	13.57	14.87	14.66	14.95
A172	central_nervous_system	glioma	astrocytoma_Grade_IV	14.03	13.05	15.11	15.85	14.85	15.98	NaN	15.18	NaN	14.1	15.72	NaN	14.23	14.53	NaN	NaN	14.71	14.32	13.62	13.52	11.57	14.75	14.11	14.81	14.77	13.7	14.6	13.99	15	15	14.56	14.33	15.45	13.4	13.39	NaN	13.78	11.72	9.01	14.63	13.93	13.86	12.35	12.97	13.64	13.19
A204	soft_tissue	rhabdoid_tumor		14.67	14.85	14.72	14.56	14.38	14.1	NaN	15.23	NaN	12.5	13.36	NaN	14.74	13.95	NaN	NaN	14.58	12.7	13.98	13.48	9.91	12.17	10.6	13.09	11.11	10.74	10.14	11.5	11.85	12.7	11.43	11.41	11.47	14.27	13.26	13.48	12.69	9.57	7.73	11.75	12.18	8.96	8.42	14.35	14.89	13.13
A2058	skin	malignant_melanoma		14.9	15.85	15.38	14.97	14.93	15.63	NaN	15.5	NaN	14.49	13.8	NaN	15	15.32	NaN	NaN	16.57	15.87	15.66	13.74	12.12	15.93	15.62	15.18	15.97	15	14.36	14.85	15.42	14.98	17.41	NaN	15	13.42	14.35	14.24	15.31	11.83	9.24	14.97	15.59	14.69	13.15	15.35	14.89	NaN
A253	salivary_gland	carcinoma	mucoepidermoid_carcinoma	14.91	13.19	16.03	14.49	14.83	NaN	NaN	14.72	NaN	NaN	15.09	NaN	14.15	14.53	NaN	NaN	15.15	14.87	15.18	NaN	11.07	14.36	11.58	13.38	12.7	13.23	12.37	14.75	14.23	13.16	12.06	13.14	10.14	12.63	13.62	13.7	14.09	11.19	8.52	12.98	12.63	12.82	12.15	14.63	14.63	14.49
A2780	ovary	carcinoma	adenocarcinoma	12.56	14.41	15.55	14.68	14.9	15	15.2	15.35	NaN	12.04	14.76	NaN	14.85	14.15	14.87	NaN	14.66	NaN	NaN	13.37	10.13	12.48	10.55	11.91	11.56	9.88	10.95	13.51	13.56	11.61	11.43	11.16	11.47	12.87	13.32	12.38	12.01	10.19	6.31	10.97	11.06	10.74	11.2	13.88	14.6	11.25
A375	skin	malignant_melanoma		13.6	15	18.39	15	17.42	16.88	17.06	17.89	NaN	15.53	15.65	NaN	15	16.35	15.79	15.97	15	NaN	NaN	14.83	12.17	15	14.84	14.7	14.82	14.34	16.26	15	14.95	15.56	14.18	15	13.64	15.61	14.54	15.48	14.44	13.3	NaN	18.68	13.81	15.92	14.88	15.94	15	14.94
A375	skin	malignant_melanoma		14.88	15	14.44	14.44	15.63	NaN	NaN	NaN	15.15	13.79	15.5	14.32	NaN	13.74	NaN	13.94	15	NaN	NaN	14.41	11.58	16.26	15	15	NaN	16.73	13.69	15	15	17.75	NaN	NaN	11.77	14.77	13.56	17.36	11.81	11.73	8.29	14.18	16.72	13.9	15.77	16.39	15	16.12
A498	kidney	carcinoma	renal_cell_carcinoma	NaN	NaN	13.81	16.25	NaN	15	NaN	NaN	NaN	NaN	14.93	NaN	NaN	NaN	NaN	NaN	16.92	16.34	16.44	14.48	12.31	13.64	NaN	NaN	NaN	17.51	NaN	17.1	17.53	16.62	NaN	NaN	NaN	10.65	16.1	14.91	16.58	NaN	8.48	NaN	13.01	14.64	10.39	15	14.88	14.96
A549	lung	carcinoma	non_small_cell_carcinoma	14.51	14.52	14.37	13.89	15	15.19	15.26	15.27	NaN	14.62	15.38	NaN	14.66	14.76	14.69	15.42	15	NaN	NaN	13.7	12.02	13.27	12.23	13.19	13.24	12.62	13.27	14.05	14.35	12	12.44	12.66	12.95	13.01	13.71	14.61	13.35	12.29	9.11	12.91	12.8	13.1	12.67	14.98	15	15
A549	lung	carcinoma	non_small_cell_carcinoma	14.91	13.81	13.65	15.45	17.32	15.74	16.64	16.31	NaN	15	14.67	NaN	15.56	16.74	16.36	15.4	15	NaN	NaN	14.74	13.21	14.59	13.44	14.24	14.73	13.48	13.55	14.34	14.18	14.4	14.77	15.84	14.56	15	12.94	14.77	14.33	12.52	10.22	16.39	13.83	14.89	13.27	15.45	15.95	13.55
A549	lung	carcinoma	non_small_cell_carcinoma	13.31	14.59	15.05	13.09	13.18	NaN	NaN	NaN	13.77	12.68	14	12.49	NaN	14.44	NaN	12.26	15.22	NaN	NaN	14.97	12.77	15	14.8	15	15	15.37	15.71	15	15	15	NaN	NaN	11.89	15.11	14.96	15.92	12.62	13.26	9.02	13.07	16.9	15.05	13.05	14.01	12.81	15.25
A673	bone	Ewings_sarcoma_peripheral_primitive_neuroectodermal_tumor		14.9	14.65	16.72	14	15.17	17.38	NaN	15	NaN	13.67	15	NaN	14.36	14.61	NaN	NaN	15.29	14.66	15	13.64	10.92	14.43	10.91	13.2	12.83	12.4	11.89	14.83	13.9	14.27	11.89	11.75	9.4	12.66	13.92	13.57	12.85	11.44	7.73	14.26	11.56	11.83	11.89	14.42	14.87	14.19
ACCMESO1	pleura	mesothelioma		14.98	15.9	15.56	15	15.99	NaN	NaN	NaN	14.63	13.79	16.43	15.91	NaN	13.83	NaN	14.6	15	NaN	NaN	14.86	12.84	14.76	14.52	16.26	13.27	15.57	13.9	15.22	15	16.23	NaN	NaN	12.22	NaN	13.51	14.92	14.11	10.69	8.72	14.09	12.36	13.99	12.59	16.17	14.91	16
ACHN	kidney	carcinoma	renal_cell_carcinoma	14.89	14.92	14.83	14.8	14.9	15.37	NaN	15.13	NaN	14.41	14.84	NaN	15.35	14.86	NaN	NaN	15.3	15	15.95	14.89	11.75	14.88	15.6	15	11.89	14.76	14.2	14.97	14.9	15.42	14.76	14.75	15	14.87	14.4	14.34	13.99	10.42	10.83	14.12	11.88	14.42	11.28	14.92	14.76	14.88
AGS	stomach	carcinoma	adenocarcinoma	14.81	14.87	15.06	15.17	14.91	NaN	NaN	NaN	14.63	14.07	15.03	14.99	NaN	14.03	NaN	13.8	15.31	NaN	NaN	13.64	11.79	14.45	14.44	14.81	15.53	14.94	14.69	15.11	15.56	15	NaN	NaN	12.77	15	14.89	15	13.73	11.74	8.18	13.07	12.18	14.81	12.91	14.97	15.17	15.22
AGS	stomach	carcinoma	adenocarcinoma	NaN	NaN	14.15	NaN	NaN	NaN	NaN	NaN	16.46	NaN	NaN	NaN	NaN	13.69	NaN	NaN	NaN	NaN	NaN	NaN	NaN	13.52	13.69	NaN	NaN	12.15	NaN	NaN	16.98	15.66	NaN	NaN	13.24	NaN	NaN	14.76	NaN	NaN	9.05	NaN	11.16	13.3	12.16	NaN	NaN	NaN
ALLSIL	haematopoietic_and_lymphoid_tissue	lymphoid_neoplasm	acute_lymphoblastic_T_cell_leukaemia	12.33	12.63	13.55	NaN	14.7	NaN	NaN	NaN	14.71	14.03	13.4	14.95	NaN	15.03	NaN	16.18	14.11	NaN	NaN	NaN	10.18	NaN	10.73	13.65	NaN	NaN	12.93	15	NaN	NaN	NaN	NaN	10.58	NaN	12.68	NaN	13.51	10.3	7.94	NaN	NaN	9.54	10.59	14.83	NaN	NaN
AM38	central_nervous_system	glioma	astrocytoma_Grade_IV	NaN	14.68	NaN	NaN	NaN	NaN	NaN	NaN	NaN	NaN	NaN	NaN	NaN	NaN	NaN	NaN	NaN	NaN	NaN	NaN	NaN	NaN	NaN	NaN	14.45	4.94	NaN	14.82	NaN	NaN	NaN	NaN	NaN	NaN	NaN	NaN	15.41	13.25	NaN	14.19	NaN	NaN	NaN	NaN	NaN	NaN
AN3CA	endometrium	carcinoma	adenocarcinoma	14.9	14.4	14.89	14.99	13.97	15.78	NaN	15.19	NaN	12.46	15.93	NaN	14	14.83	NaN	NaN	15.25	15.14	14.96	14.21	11.01	14.65	14.22	14.7	12.28	14.38	12.49	14.29	15.22	15.41	15.57	14.46	NaN	14.63	14.53	NaN	13.89	10.24	7.2	14.28	11.71	12.13	11.12	14.51	14.65	14.63
ASPC1	pancreas	carcinoma	ductal_carcinoma	15.7	14.76	15.81	15.21	14.97	15.51	NaN	15	NaN	14.77	15	NaN	14.54	13.33	NaN	NaN	14.41	14.71	14.78	14.33	NaN	NaN	11.61	13.21	14.35	13.93	13.94	14.15	17.58	18.35	13.09	13.55	8.73	11.45	11.6	14.16	13.84	13.2	8.46	13.33	13.19	11.37	12.68	15.45	15.35	NaN
ASPC1	pancreas	carcinoma	ductal_carcinoma	13.94	12.99	14.18	14.23	15.02	15.54	NaN	15.92	NaN	14.44	16.75	NaN	14.21	14.42	NaN	NaN	15.55	15.19	15.04	14.43	11.66	14.5	12.48	13.68	15.51	15.19	14.52	14.6	15.49	14.99	15.7	NaN	14.43	14.29	13.74	13.22	13.97	13.27	NaN	14.14	13.42	13.77	12.46	14.83	14.42	14.17
AU565	breast	carcinoma		13.93	14.09	NaN	NaN	14.52	13.12	NaN	15	NaN	14.42	14.46	NaN	14.5	14.23	NaN	NaN	15	12.83	14.29	NaN	10.83	12.52	9.81	13.74	11.68	11.69	11.72	14.29	12.54	15.63	12.67	12.89	12.24	14.32	13.82	13.63	13.61	12.52	7.88	12.57	12.5	NaN	12.7	14.24	14.88	12.97
BC3C	urinary_tract	carcinoma	transitional_cell_carcinoma	14.47	14.26	14.73	14.13	14.8	14.74	NaN	14.6	NaN	14.43	16	NaN	15.17	14.43	NaN	NaN	13.87	14.37	14.8	14.34	12.22	14.78	12	12.76	12.21	14.73	13.34	14.56	14.42	12.33	11.91	12.49	10.25	12.94	13.43	12.84	13.34	12	NaN	14.08	12.97	12.98	12.37	14.74	15.68	15.15
BCPAP	thyroid	carcinoma	papillary_carcinoma	14.42	17.26	16.52	16.29	16.72	NaN	NaN	NaN	17.28	14.11	16.86	14.95	NaN	13.16	NaN	14.76	14.78	NaN	NaN	14.79	11.46	15.04	15.43	16.3	12.83	14.56	13.63	15	15.98	15	NaN	NaN	12.27	NaN	12.1	14.74	13.27	11.34	7.87	13.17	11.36	13.76	12.54	15.62	15.48	14.79
BECKER	central_nervous_system	glioma	astrocytoma_Grade_IV	15.09	14.92	15	14.99	14.73	15.64	NaN	14.49	NaN	14.42	14.7	NaN	15.29	15	NaN	NaN	14.9	14.79	14.73	14.95	12.66	14.84	14.64	15.14	13.14	14.27	13.01	15.18	14.93	14.94	14.78	14.43	14.7	14.22	15	NaN	13.83	11.51	NaN	14.95	13.15	14.24	12.62	15.79	14.92	14.84
BEN	lung	carcinoma		15.88	13.41	13.09	13.91	13.94	NaN	NaN	NaN	12.52	13.91	14.25	12.05	NaN	10.03	NaN	14.52	14.66	NaN	NaN	14.03	13.55	12.24	15	17.23	16.12	16.75	13.3	15.57	16.18	15	NaN	NaN	14.96	15.49	14.99	16.92	14.89	13.28	11	13.13	15.3	15.47	15.09	14.36	13.86	15.35
BFTC905	urinary_tract	carcinoma	transitional_cell_carcinoma	14.96	14.28	15.4	15.31	16.12	NaN	NaN	NaN	14.18	14.63	15.9	14.81	NaN	17.34	NaN	NaN	16.45	NaN	NaN	13.86	11.31	13.38	11.81	14.02	NaN	NaN	12.53	15.75	13.08	15.41	NaN	NaN	13.17	13.78	NaN	15.84	13.86	NaN	8.84	NaN	13.04	12.67	13.02	16.92	16.77	NaN
BFTC909	kidney	carcinoma		14.76	17.15	15.78	14.55	15.76	NaN	NaN	NaN	16.7	14.72	15.74	NaN	NaN	16.59	NaN	15.98	15	NaN	NaN	13.36	NaN	13.1	11.84	13.78	13.53	NaN	12.07	NaN	NaN	NaN	NaN	NaN	12.92	NaN	NaN	NaN	NaN	11.24	8.57	NaN	NaN	NaN	12.99	16.31	16.65	NaN
BHT101	thyroid	carcinoma	anaplastic_carcinoma	13.44	15.95	15.05	15.21	14.98	NaN	NaN	NaN	14.75	14.48	15.26	14.95	NaN	14.52	NaN	15	14.95	NaN	NaN	14.93	12.12	15.97	NaN	15	15	15.45	14.6	15.67	15.48	15	NaN	NaN	13.81	15.9	13.54	14.27	15	14.75	11.09	14.77	14.13	14.64	13.81	13.99	15.16	15.83
BHY	upper_aerodigestive_tract	carcinoma	squamous_cell_carcinoma	14.42	15.26	14.91	14.69	14.59	NaN	NaN	NaN	14.7	14.22	14.71	14.82	NaN	15.17	NaN	15.19	15.11	NaN	NaN	13.96	11.77	14.37	14.04	14.99	15	14.81	13.4	15	15	15.34	NaN	NaN	12.39	14.96	14.39	14.79	13.98	11.85	7.69	14.38	14.04	14.69	12.97	14.91	15.19	15.44
BICR16	upper_aerodigestive_tract	carcinoma	squamous_cell_carcinoma	16.27	15	15	15.34	14.71	14.64	NaN	14.95	NaN	14.6	17.45	NaN	15.48	15.18	NaN	NaN	13.55	14.74	14.59	14.3	12.68	14.54	11.44	14.91	12.68	13.64	14.03	15	14.97	15.59	14.58	11.24	14.16	15	13.85	14.11	15	13.88	8.44	11.33	13.77	14.29	13.91	15.18	14.67	14.73
BICR18	upper_aerodigestive_tract	carcinoma	squamous_cell_carcinoma	14.64	14.47	14.56	15.56	14.74	15.39	NaN	14.78	NaN	14.81	15	NaN	15.03	15.57	NaN	NaN	14.92	15.71	15.73	14.32	12.6	15.6	14.29	16.12	15.43	14.68	14.06	14.37	16.39	15	13.8	14.66	15.29	13.94	14.57	12.81	14.48	13.45	9.33	14.58	14.51	13.14	13.65	14.68	14.85	15.19
BICR22	upper_aerodigestive_tract	carcinoma	squamous_cell_carcinoma	14.04	14.89	15.32	15.94	13.38	15.29	NaN	15.17	NaN	14.37	14.8	NaN	15.39	15.3	NaN	NaN	14.72	14.91	15	14.43	12.21	14.85	13.18	14.5	14.44	15.39	13.59	15	16.71	15	13.06	14.61	14.75	13.88	14.89	14.09	14.45	12.81	9.14	14.65	12.39	14.88	14.25	14.86	14.73	14.78
BICR31	upper_aerodigestive_tract	carcinoma	squamous_cell_carcinoma	14.36	14.76	14.87	14.17	14.52	14.88	NaN	15.18	NaN	15	15	NaN	14.32	14.82	NaN	NaN	15.14	14.06	14.61	13.8	12.63	12.96	13.42	13.3	13.77	14.32	13.24	15.14	15	15.66	13.8	14.52	13.6	14.06	14.75	14.75	14.74	13.21	9.97	14.19	14.52	14.98	14.53	14.78	14.61	14.69
BICR56	upper_aerodigestive_tract	carcinoma	squamous_cell_carcinoma	14.81	14.93	14.93	14.39	14.68	14.58	NaN	15.08	NaN	16.09	13.8	NaN	15	15	NaN	NaN	14.8	14.58	14.38	14.87	13.96	14.57	12.37	14.92	14.9	14.43	12	14.29	15.11	15.34	15.67	15.31	15	14.37	16.31	15.53	13.28	12.25	10.34	14.02	12.37	14.31	15.84	14.59	15.44	14.63
BICR6	upper_aerodigestive_tract	carcinoma	squamous_cell_carcinoma	14.78	17.38	11.77	15.5	15.72	15.61	NaN	14.67	NaN	12.22	15	NaN	15.02	15.08	NaN	NaN	15	15	15	14.37	11.54	14.71	14.03	14.9	15.1	14	13.15	15.23	14.87	15.14	14.8	12.92	14.98	13.46	15.42	NaN	12.77	13.57	9.48	13.72	14.17	13.68	13.78	15.33	15	13.63
BT20	breast	carcinoma	ductal_carcinoma	14.81	14.81	15	15.84	14.69	16.28	NaN	16.31	NaN	14.58	14.5	NaN	16.18	14.37	NaN	NaN	14.98	14.65	15	14.87	11.84	14.31	12.77	13.38	12.14	11.79	11.4	15.69	14.64	14.79	11.95	12.56	9.33	13.15	13.48	13.98	12.97	10.12	8.45	13.22	12.95	13.05	12.97	14.66	14.93	14.95
BT474	breast	carcinoma	ductal_carcinoma	14.97	16.01	15	15	15.84	NaN	NaN	14.91	NaN	11.33	15.77	NaN	15.33	15.73	NaN	NaN	15	16.68	15.61	NaN	12.59	12.51	11.44	14.78	16.53	17.02	15.51	15	15.73	16.86	14.86	15.83	14.45	15.57	15.58	14.51	16.15	13.02	11.22	15.54	15.76	12.81	10.39	14.36	15.81	14.83
BT549	breast	carcinoma	ductal_carcinoma	14.5	14.92	15	15	15.82	15	NaN	17.04	NaN	NaN	NaN	NaN	13.47	14.58	NaN	NaN	15.25	14.93	14.73	13.69	12.32	14.55	12.85	15.07	17.09	15.92	13.37	14.63	18.03	15	15.31	14.69	10.87	15.4	14.7	13.94	14.79	11.48	9.28	15.52	13.56	16.11	14.14	14.23	14.19	13.81
BXPC3	pancreas	carcinoma	ductal_carcinoma	16.21	17.03	17.05	16.52	17.28	NaN	NaN	NaN	14.59	14.73	15.72	16.7	NaN	15.98	NaN	14.77	15.27	NaN	NaN	13.33	11.47	15.93	13.63	14.41	12.23	13.88	12.85	15.54	14.91	14.93	NaN	NaN	11.66	15.38	12.31	12.43	13.4	13.93	7.75	12.82	13.41	13.56	12.5	16.37	18.5	14.46
C2BBE1	large_intestine	carcinoma	adenocarcinoma	14.34	15.01	15.5	14.61	15.64	15.59	NaN	15	NaN	17.26	16.98	NaN	14.62	14.07	NaN	NaN	14.46	14.21	15	13.84	11.74	14.24	10.92	13.25	14.3	14.25	14.35	14.98	13.16	14.77	12.56	11.59	9.48	12.68	13.85	12.46	13.65	11.63	8.59	11.27	12.81	12.06	12.56	13.82	14.23	15.41
C32	skin	malignant_melanoma		14.83	14.1	17.19	15	14.7	16.16	NaN	14.93	NaN	14.65	16.28	NaN	14.75	15.56	NaN	NaN	14.8	14.67	15.04	14.42	11.4	14.38	NaN	13.86	12.99	11.99	12.12	14.82	14.39	13.08	12.04	NaN	10.8	11.71	14.71	14.34	13.9	9.96	NaN	10.83	12.98	12.69	13.08	14.77	14.99	13.19
CADOES1	bone	Ewings_sarcoma_peripheral_primitive_neuroectodermal_tumor		NaN	NaN	NaN	NaN	NaN	NaN	NaN	NaN	NaN	NaN	NaN	NaN	NaN	16.81	NaN	NaN	NaN	NaN	NaN	NaN	NaN	NaN	NaN	NaN	NaN	NaN	NaN	17.09	NaN	NaN	NaN	NaN	NaN	NaN	NaN	NaN	NaN	NaN	7.52	NaN	NaN	13.81	NaN	NaN	NaN	NaN
CAKI1	kidney	carcinoma	clear_cell_renal_cell_carcinoma	14.65	12.63	14.74	15.34	15	15	NaN	14.79	NaN	14.61	15	NaN	14.8	14.62	NaN	NaN	15.14	15.35	14.88	14.48	12.4	13.76	13.59	14.19	NaN	14.85	13.15	14.6	14.93	14.69	13.43	14.67	15.53	14.54	13.06	14.34	14.39	11.18	12.51	14.38	13.35	14.35	13.31	14.69	14.25	14.04
CAKI2	kidney	carcinoma	clear_cell_renal_cell_carcinoma	14.95	13.05	14.56	15.23	14.78	15.45	NaN	15.14	NaN	15.7	15	NaN	14.37	14.83	NaN	NaN	15	15.25	15.25	14.17	12.59	14.12	15.23	15.51	14.01	14.89	14.68	14.92	14.93	14.96	15	10.16	15.25	14.25	14.03	13.86	14.74	14.56	NaN	14.72	14.12	14.54	12.67	14.31	14.02	13.69
CAL120	breast	carcinoma		15.5	14.43	16.76	16.25	15	NaN	NaN	NaN	14.82	13.84	16.7	14.06	NaN	14.13	NaN	NaN	15	NaN	NaN	14.19	13.28	12.36	13	14.43	NaN	NaN	12.92	NaN	17.59	NaN	NaN	NaN	13.22	13.71	NaN	15.93	14.11	NaN	9.06	NaN	NaN	13.33	NaN	17.84	15	14.97
CAL12T	lung	carcinoma	non_small_cell_carcinoma	13.02	15.27	15.29	14.81	15.5	NaN	NaN	NaN	13.64	12.78	15.45	16.09	NaN	12.9	NaN	14.4	14.52	NaN	NaN	13.74	8.65	10.29	12.36	13.49	14.76	15.36	14.23	15.41	15	15.88	NaN	NaN	12.93	16.02	14.9	NaN	13.38	12.74	9.51	11.89	12.58	13.64	12.81	15.23	14.45	15.4
CAL148	breast	carcinoma	ductal_carcinoma	14.32	15.36	16.16	14.76	14.91	NaN	NaN	NaN	15.96	14.77	16.18	15.62	NaN	16.25	NaN	15	15.6	NaN	NaN	14.47	11.82	14.68	14.13	15.27	14.25	12.8	15.97	16.27	15.77	15.35	NaN	NaN	NaN	13.73	14.06	13.83	16	14.17	12.22	17.03	14.73	14.7	15.77	NaN	14.96	14.38
CAL27	upper_aerodigestive_tract	carcinoma	squamous_cell_carcinoma	13.86	12.73	14.9	15.41	14.77	15	NaN	16.49	NaN	14.36	15.61	NaN	15	14.62	NaN	NaN	15	16.05	16	14.66	12.08	14.72	13.74	15	12.59	14.09	13.92	15.68	15.53	14.98	16.68	NaN	15.38	14.88	14.71	14.41	13.84	12.75	NaN	14.86	12.2	14.85	12.43	15	14.63	NaN
CAL29	urinary_tract	carcinoma	transitional_cell_carcinoma	13.23	14.21	14.72	14.85	14.07	NaN	NaN	NaN	14.98	14.62	NaN	NaN	NaN	15.55	NaN	16.28	NaN	NaN	NaN	14.23	11.13	12.09	11.68	NaN	12.81	12.87	12.69	14.98	12.18	14.52	NaN	NaN	12.87	14.93	NaN	14.5	14.51	12.84	8.68	NaN	12.71	13.81	13.6	15.35	14.11	NaN
CAL33	upper_aerodigestive_tract	carcinoma	squamous_cell_carcinoma	15.59	14.91	15.7	14.79	14.97	14.71	NaN	15	NaN	13.64	15	NaN	15.09	14.92	NaN	NaN	14.77	13.86	14.92	13.04	11.89	12.97	10.92	14.72	11.95	12.4	12.14	15.35	15.6	15.7	12.74	14.58	12.22	15.28	13.67	11.92	13.04	12.39	8.55	14.33	13.86	13.9	12.94	14.92	NaN	15.19
CAL51	breast	carcinoma		12.85	16.01	15.25	14.77	15.29	NaN	NaN	NaN	14.79	14.18	15.53	15.07	NaN	13.8	NaN	15	16.09	NaN	NaN	14.36	11.4	13.95	NaN	15	15.66	14.63	14.85	15.96	15.61	15.85	NaN	NaN	12.37	14.75	14.65	14.55	15	13.6	NaN	14.87	14.6	14.8	13.87	13.02	14.92	15.41
CAL51	breast	carcinoma		14.62	14.97	14.9	14.95	14.61	15.35	14.96	14.83	NaN	14.27	15	NaN	13.47	14.25	13.92	14.89	15	NaN	NaN	13.65	11.7	14.84	12.63	14.29	14.02	14.19	14.47	15	15.07	15	11.84	15	12.02	15.85	13.58	13.8	14.06	13.31	9.53	14.89	15	14.47	13.15	13.13	12.57	14.8
CAL54	kidney	carcinoma	renal_cell_carcinoma	14.61	NaN	14.6	14.87	NaN	15.91	NaN	NaN	NaN	14.66	NaN	NaN	NaN	14.61	NaN	NaN	15.44	NaN	NaN	13.89	11.61	14.43	11.11	13.5	13.38	NaN	NaN	NaN	15.47	15.01	12.13	12.8	8	13.82	12.88	12.93	14.4	12.01	9.9	NaN	13.16	13.05	13.21	14.67	14.89	15.31
CAL62	thyroid	carcinoma	anaplastic_carcinoma	14.03	14.37	15.35	14.9	14.6	NaN	NaN	NaN	14.2	13.88	14.72	10.99	NaN	14.76	NaN	15	15.02	NaN	NaN	14.7	11.32	13.8	11.86	13.74	13.99	NaN	12.92	17.75	11.61	17.79	NaN	NaN	12.66	14.85	NaN	NaN	13.74	11.6	9.05	12.09	13.37	NaN	13.22	16.49	15.55	15.69
CAL78	bone	chondrosarcoma	dedifferentiated	15.7	14.92	NaN	14.79	14.93	11.26	12.1	12.84	NaN	14	10.94	NaN	14.94	15.88	NaN	9.67	14.85	NaN	NaN	13.68	10.94	15.04	13.88	14.66	13.12	12.81	8.61	14.69	13.84	15	15.58	13.33	7.92	15	10.34	11.28	15.29	13.38	7.83	13.87	13.21	15.54	13.37	12.65	13.75	11.94
CAL851	breast	carcinoma		13.85	13.69	14.87	14.58	14.57	15.63	NaN	14.76	NaN	14.75	16.28	NaN	14.19	14.48	NaN	NaN	13.98	14.5	15.2	14.37	12.32	14.51	11.18	13.15	13.18	14.39	12.02	14.78	14.38	14.04	12	12.04	10.29	13.01	13.83	13.81	13.77	11.64	7.62	14.52	12.98	13.34	12.87	14.58	14.76	NaN
CALU1	lung	carcinoma	squamous_cell_carcinoma	14.63	14.04	14.59	14.06	14.47	14.06	NaN	14.5	NaN	14.73	14.51	NaN	14.47	14.41	NaN	NaN	14.41	13.85	14.16	14.53	11.71	13.66	12.42	14.56	10.98	13.05	12.79	13.9	13.54	14.51	13.61	14.59	13.03	14.75	13.48	13.84	13.95	12.57	8.54	13.6	12.38	13.19	12.81	14.27	14.89	14.56
CALU3	lung	carcinoma	adenocarcinoma	14.54	14.65	16.09	15.49	15	NaN	NaN	NaN	13.87	14.45	16.18	17.76	NaN	13.73	NaN	13.99	13.89	NaN	NaN	13.41	10.92	12.64	11.3	14.13	12.39	12	11.51	14.48	13.72	13.92	NaN	NaN	12.57	13.17	12.27	13.1	13.56	11.76	8.35	12.63	12.2	13.05	12.06	16.38	16.58	16.65
CALU6	lung	carcinoma	undifferentiated_carcinoma	14.05	14.96	14.61	14.52	14.4	15.5	14.06	13.69	NaN	13.37	15	NaN	14.4	14.12	13.65	14.11	15.45	NaN	NaN	14.56	12.68	14.88	14	14.55	14.11	14.64	14.1	14.46	15	15.77	14.92	14.23	12.98	15.8	13.79	10.6	14.48	12.97	NaN	13.98	12.18	14.84	10.97	15.23	14.57	15.21
CAMA1	breast	carcinoma		15	13.07	14.23	15.34	15.95	NaN	NaN	NaN	12.5	14.06	16.52	14.19	NaN	15.31	NaN	13.31	14.11	NaN	NaN	14.47	12.7	14.87	14.33	15.31	11.56	14.78	13.32	14.2	15	15	NaN	NaN	14.94	15	14.34	15	15	11.72	9.81	14.29	14.06	14.89	12.71	15	16.01	14.85
CAOV3	ovary	carcinoma	adenocarcinoma	14.21	14.92	15	16.97	15	15.5	16	16.38	NaN	14.68	15	NaN	15.69	15.52	16.11	16.27	16.59	NaN	NaN	14.31	12.41	14.78	13.35	14.67	15.91	13.64	12.24	16.22	15.36	15	14.82	15	12.31	15.3	14.28	15.38	14.84	13.09	9.68	13.91	13.84	15.47	13.36	14.55	16.6	14.04
CAPAN1	pancreas	carcinoma	ductal_carcinoma	14.76	NaN	16.23	16.66	NaN	15.37	NaN	NaN	NaN	15.78	NaN	NaN	NaN	15.62	NaN	NaN	15	NaN	NaN	14.57	11.83	14.73	11.99	14.21	14.44	NaN	NaN	NaN	13.13	14.96	12.6	13.27	9.65	14.63	14.71	14.68	16.96	14.74	9.17	NaN	13.82	13.52	13.28	14.77	14.88	14.43
CAPAN2	pancreas	carcinoma	ductal_carcinoma	15.42	15.23	14.86	13.27	14.91	14.74	NaN	15.14	NaN	14.74	14.48	NaN	14.62	14.8	NaN	NaN	14.75	14.48	14.55	14.22	12.13	13.3	11.59	14.39	13.16	13.13	12.4	14.56	14.19	15	12.82	14.11	13.64	14.5	14.32	13.98	13.91	12.1	8.59	11.96	12.6	NaN	12.73	14.62	15.9	14.62
CAS1	central_nervous_system	glioma	astrocytoma_Grade_IV	14.6	14.4	15	14.89	14.81	NaN	NaN	NaN	15.64	14.93	14.9	15.09	NaN	18.45	NaN	15.69	14.11	NaN	NaN	12.32	11.94	13.15	11.52	NaN	NaN	13.15	12.69	14.53	12.99	13.39	NaN	NaN	NaN	NaN	NaN	13.53	13.39	NaN	9.51	12.8	13.33	13.42	13.13	15.7	14.57	13.63
CCFSTTG1	central_nervous_system	glioma	astrocytoma	15	15.19	15.53	15.44	15.3	14.99	NaN	17.54	NaN	17.69	18.26	NaN	14.73	15.46	NaN	NaN	15.2	15.64	15	14.87	13.6	15.02	15	14.79	14.9	14.83	14.83	15.36	17.26	17.58	15.37	12.86	11.22	15.06	14.72	14.02	14.73	12.68	10.48	15.45	13.85	12.86	12.9	15.1	14.84	14.83
CCFSTTG1	central_nervous_system	glioma	astrocytoma	14.63	15.67	14.89	14.76	15.39	15.21	NaN	16.45	NaN	17.67	17.3	NaN	14.62	13.94	NaN	NaN	15.15	15.73	15.48	14.77	13.12	14.78	15.27	14.67	14.81	14.58	14.96	15.08	16.17	17.18	15.34	14.9	13.17	13.67	14.3	14.11	14.66	15	NaN	14.84	13.4	12.91	13.04	14.94	15.18	14.27
CCK81	large_intestine	carcinoma	adenocarcinoma	13.77	17.6	NaN	18.6	16.56	15	NaN	15	NaN	NaN	17.92	NaN	NaN	14.74	NaN	NaN	15.79	NaN	NaN	NaN	NaN	NaN	14.05	15.73	16.05	14.74	NaN	16.88	14.86	15.76	13.51	13.84	11.93	14.29	14.97	14.5	13.1	13.05	7.81	15	14.06	15.81	18.1	NaN	NaN	NaN
CFPAC1	pancreas	carcinoma	ductal_carcinoma	13.63	13.41	13.11	13.27	13.64	NaN	NaN	NaN	13.16	12.35	15.31	12.83	NaN	13.27	NaN	15.12	15.61	NaN	NaN	14	13.14	11.94	14.74	15	15.4	15.23	15.09	15.19	15	15.81	NaN	NaN	14.19	15.37	14.94	14.68	14.8	12.95	11.45	12.57	14.5	14.94	14.67	15.14	13.98	15
CGTHW1	thyroid	carcinoma	follicular_carcinoma	13.18	16.85	17	15.99	16.55	NaN	NaN	NaN	15.69	12.75	16.36	15.23	NaN	13.3	NaN	15.69	14.88	NaN	NaN	15.64	11.4	14.88	15	16.17	12.84	15.47	14.09	16.04	15.5	15.43	NaN	NaN	12.23	14.74	12.82	14.22	13.5	9.94	8.53	13.53	11.97	10.33	10.56	15.82	16.22	14.69
CHAGOK1	lung	carcinoma		13.41	14.92	14.56	14.87	14.66	15.89	NaN	14.8	NaN	14.95	16.7	NaN	14.32	14.68	NaN	NaN	13.01	15.36	15.34	14.09	11.12	13.86	10.68	13.27	12.82	12.52	12.56	14.4	13.25	13.73	12	11.75	9.48	12.36	13.53	11.65	13.05	11.41	7.52	12.15	13.24	12.19	12.13	13.98	14.04	14.31
CHP212	autonomic_ganglia	neuroblastoma		14.08	NaN	15.93	16.36	NaN	15	NaN	NaN	NaN	16.49	NaN	NaN	NaN	14.43	NaN	NaN	13.48	NaN	NaN	13.81	9.86	14.21	12.21	13.11	9.36	NaN	NaN	NaN	13.18	15.69	11.03	11.97	9.34	NaN	14.06	13.31	14.59	10.93	7.9	NaN	11.64	NaN	11.9	14.63	14.65	14.14
CJM	skin	malignant_melanoma		13.46	14.36	14.86	15.25	13.65	15.54	NaN	14.92	NaN	17.77	17.89	NaN	14.32	14.98	NaN	NaN	14.35	13.99	14.35	14.53	11.51	14.49	13.39	14.3	NaN	12.41	12.97	14.45	15	16.08	12.48	14.82	12.72	NaN	14.38	11.93	13.49	9.68	8.37	14.45	12.67	14.75	12.07	15.03	14.77	13.46
CL11	large_intestine	carcinoma	adenocarcinoma	14.86	15.6	16.5	15.94	15.86	15	14.9	15	NaN	15.11	15.24	NaN	15.18	13.81	15.4	14.45	14.9	NaN	NaN	13.53	11.48	13.77	11.29	13.75	14.32	13.91	12.87	15	11.73	14.62	13.52	NaN	13.33	14.97	13.62	13.82	14.85	11.53	8.3	13.56	13.66	11.32	12.62	14.99	15.86	NaN
CL34	large_intestine	carcinoma	adenocarcinoma	NaN	NaN	NaN	NaN	NaN	NaN	NaN	NaN	NaN	NaN	NaN	NaN	NaN	NaN	NaN	NaN	NaN	NaN	NaN	NaN	NaN	NaN	NaN	NaN	NaN	NaN	NaN	NaN	NaN	NaN	NaN	NaN	NaN	NaN	NaN	NaN	NaN	NaN	NaN	NaN	NaN	NaN	NaN	NaN	NaN	NaN
CMLT1	haematopoietic_and_lymphoid_tissue	haematopoietic_neoplasm	blast_phase; chronic_myeloid_leukaemia	13.29	NaN	11.15	NaN	16.3	NaN	NaN	NaN	13.37	11.5	15.69	12.76	NaN	15.81	NaN	16.03	15	NaN	NaN	12.63	10.44	12.75	12.3	14.77	11.34	14.6	17.58	14.73	14.64	15.01	NaN	NaN	12.56	15.25	14.09	11.45	8.79	9.34	7.53	11.51	11.85	10.76	11.3	14.35	16.79	12.8
COLO201	large_intestine	carcinoma	adenocarcinoma	15.09	15	15	14.94	15.03	14.65	16.11	15.63	NaN	13.87	15.34	NaN	NaN	14.27	NaN	15.12	14.74	NaN	NaN	15	NaN	NaN	15.06	14.97	15	13.87	NaN	15	15.16	15	13.32	15.78	13.3	16.1	13.45	15.3	14.57	14.4	8.45	14.82	12.97	14.73	15.5	NaN	NaN	NaN
COLO205	large_intestine	carcinoma	adenocarcinoma	14.3	15.14	15	14.98	15.34	NaN	NaN	NaN	15	13.02	14.99	14.48	NaN	14.05	NaN	15.15	15.25	NaN	NaN	15.28	11.65	14.8	14.77	14.89	14.79	15	14.95	15.43	15	15	NaN	NaN	12.97	9.56	14.62	14.88	14.36	14.93	9.3	14.39	14.2	14.68	13.48	14.88	15.51	14.61
COLO668	lung	carcinoma	small_cell_carcinoma	14.48	15.31	NaN	14.83	14.98	16.55	NaN	15.9	NaN	14.92	18.42	NaN	14.24	13.99	NaN	NaN	NaN	14.91	15	14	10.98	14.19	10.3	NaN	NaN	12.9	12.2	14.98	NaN	16.73	11.91	11.74	9.14	12.05	13.19	NaN	13.38	11.24	7.37	13.14	12.01	11.53	11.59	13.9	14.33	NaN
COLO678	large_intestine	carcinoma	adenocarcinoma	13.96	13.15	14.06	16.2	14.42	15.82	NaN	14.61	NaN	18.02	17.44	NaN	13.54	14.66	NaN	NaN	14.19	14.1	14.28	14.35	11.53	14.22	13.09	14.11	14.9	13.63	11.7	14.3	17.4	16.94	13.21	13.87	15.49	13.15	14.42	14.11	13.25	11.97	9.01	14.19	14.02	12.79	12.67	13.61	13.7	14.48
COLO680N	oesophagus	carcinoma	squamous_cell_carcinoma	14.98	16.27	16.42	16.18	16.72	NaN	NaN	NaN	16.23	14.52	16.56	15.36	NaN	13.3	NaN	15	15	NaN	NaN	14.9	12.36	14.45	14.42	15.91	13.21	15.99	14.34	15.47	15	15	NaN	NaN	14.12	15.14	13.84	15.37	13.62	11.21	8.31	13.61	12.98	14.51	13.3	15	15	14.83
COLO699				16.3	15.19	15.43	14.59	15.81	NaN	NaN	NaN	15	16.26	14.86	17.47	NaN	15.76	NaN	14.41	15.52	NaN	NaN	12.91	10.84	13.9	11.68	12.94	13.45	12.73	12.55	15	NaN	NaN	NaN	NaN	13.34	15	14.57	13.12	13.68	12.43	10	15	14.81	15	13.91	14.7	14.22	14.79
COLO741	skin	malignant_melanoma		14.3	NaN	NaN	NaN	NaN	NaN	NaN	NaN	15	NaN	17.31	NaN	NaN	NaN	NaN	14.47	NaN	NaN	NaN	NaN	NaN	NaN	NaN	NaN	9.35	NaN	13.11	NaN	NaN	12.7	NaN	NaN	12.56	NaN	NaN	10.31	NaN	9.63	NaN	NaN	11.56	NaN	NaN	16.85	NaN	16.27
COLO792	skin	malignant_melanoma		14.73	14.56	14.83	15.49	14.65	15.78	NaN	14.41	NaN	14.77	16.03	NaN	13.91	13.83	NaN	NaN	15.01	15.15	15.35	13.35	11.36	14.19	14.14	14.78	15.67	15.61	14.02	14.66	15	14.93	14.94	NaN	16.03	14.33	14.58	13.01	14.16	10.23	NaN	14.89	12.88	14.08	11.32	14.33	14.2	13.98
COLO800	skin	malignant_melanoma		15.37	15.1	13.93	15.05	14.97	15	NaN	16.12	NaN	14.8	15	NaN	14.96	15	NaN	NaN	15.39	15.6	15.51	14.6	12.82	15	14.5	15.01	14.93	15.4	13.92	15.49	16.98	15	15	14.69	12.99	14.89	14.93	12.78	14.88	12.61	9.4	14.53	13.44	13.47	13.51	14.71	14.96	14.96
COLO829	skin	malignant_melanoma		13.98	15.14	13.97	13.89	14.66	13.84	NaN	13.86	NaN	13.41	14.66	NaN	15	14.91	NaN	NaN	14.65	14.86	15.02	14.06	11.57	14.76	12.81	14.07	13.34	13.6	12.31	14.84	13.05	14.16	13.32	11.81	12.23	15.2	14.79	13.29	13.9	10.9	9.01	13.98	13.43	13.81	11.93	14.86	12.85	14.84
CORL105	lung	carcinoma	adenocarcinoma	14.65	12.98	14.62	15.06	15.11	15	NaN	15	NaN	15.25	15	NaN	14.84	14.62	NaN	NaN	15.13	15.46	15.03	14.32	11.91	14.45	12.59	13.21	13.56	12.8	13.86	14.73	14.89	15.72	NaN	14.26	13.89	14.72	13.92	13.26	14.32	11.69	NaN	14.29	12.79	14.66	12.91	12.98	13.2	14.41
CORL95	lung	carcinoma	small_cell_carcinoma	15.64	14.7	14.93	14.21	14.45	15.63	NaN	15.18	NaN	14.75	16.39	NaN	14.42	15	NaN	NaN	15.09	15.06	15.1	14.29	11.22	15.81	16.77	18.34	14.78	13.96	13.31	14.75	13.05	15.68	12.44	11.9	15	15.77	14.54	14.14	14.4	11.47	9.06	14.17	13.12	13.47	12.47	14.69	14.85	14.03
COV318	ovary	carcinoma		12.82	15.95	12.7	14.82	15.41	15.29	NaN	12.87	NaN	12.31	12.61	NaN	15.58	15	NaN	NaN	16.82	16.11	16.51	14.31	12.28	15.06	15	14.98	14.41	15.96	15.02	14.93	11.73	11.94	15	14.9	10.39	14.57	14.8	11.66	15.7	11.73	8.68	13.65	13	14.42	12.83	15.3	12.09	14.02
COV362	ovary	carcinoma		14.2	14.61	15	14.73	14.55	15.93	NaN	15.71	NaN	16.51	15.54	NaN	15.37	14.08	NaN	NaN	14.99	14.37	14.94	14.17	14.14	14.25	11.24	13.39	14.28	13.98	13.1	14.12	12.15	14.72	13.39	11.74	9.81	12.69	12.97	12.55	14.02	12.73	8.8	13.4	13.05	12.79	12.7	13.33	13.64	14.03
COV434	ovary	sex_cord_stromal_tumor	granulosa_cell_tumor	13.57	14.55	14.96	14.43	14.83	15.66	NaN	14.65	NaN	13.66	14.73	NaN	14.11	14.25	NaN	NaN	14.28	15.69	15	NaN	11.57	11.59	9.57	13.89	13.2	13.8	13.16	13.72	15.22	15.08	NaN	14.64	11.31	14.76	13.67	13.75	13.63	NaN	8.32	14.66	14.02	13.09	11.67	13.09	14.93	14.61
COV644	ovary	carcinoma		14.59	15	14.22	15.78	16.95	16.33	NaN	14.59	NaN	14.64	14.58	NaN	14.03	13.87	NaN	NaN	14.79	15	16.84	14.08	10.8	13.67	13.38	13.93	14.49	13.17	14.81	15	16.03	16.02	14.8	14.3	14.08	12.07	12.98	NaN	14.92	12.83	9.14	14.52	15.83	14.43	13.07	12.68	13.27	13.48
CW2	large_intestine	carcinoma		12.97	14.39	NaN	NaN	17.06	NaN	16.29	15	NaN	18.09	NaN	NaN	16.1	NaN	15	15.13	17.77	NaN	NaN	17.75	11.56	15.57	12.85	14.15	13.73	14.33	NaN	15	15.01	13.08	13.98	14.98	4.96	13.7	14.55	14.46	14.78	13.87	9.1	18.46	16.74	14.09	14.42	17.3	15	15.51
D283MED	central_nervous_system	primitive_neuroectodermal_tumor_medulloblastoma		11.78	14.36	16.01	13.92	14.84	17.21	NaN	13.99	NaN	13.96	14.67	NaN	NaN	NaN	NaN	NaN	15.26	14.71	14.86	13.97	11.8	14.5	14.32	13.79	6.32	11.71	11.37	16.51	14.54	15.45	12.31	11.75	10.41	13.96	13.84	13.63	11.8	9.67	7.96	10.46	12.55	10.97	11.47	11.69	14.44	14.28
DANG	pancreas	carcinoma		14.87	15.24	13.17	14.8	14.66	14.49	NaN	13.84	NaN	11.12	11.58	NaN	15.99	15.84	NaN	NaN	15.04	14.9	15.08	14.42	11.1	15.47	14.03	13.1	10.93	13.25	12.59	15.6	12.83	13.82	13.38	14.45	14.31	15	14.46	13.41	13.51	10.59	NaN	14.48	10.81	14.99	12.48	17.08	16.25	16.58
DAOY	central_nervous_system	primitive_neuroectodermal_tumor_medulloblastoma		13.97	15.06	15.4	14.91	15.07	NaN	NaN	NaN	13.71	13.85	14.96	14.6	NaN	13.93	NaN	14.65	14.85	NaN	NaN	14.27	10.03	13.26	13.74	14.11	12.13	12.23	11.82	13.15	14.53	14.91	NaN	NaN	12.4	13.26	13.37	14.18	12.96	10.45	7.97	12.44	11.82	11.99	11.88	14.79	14.55	13.87
DBTRG05MG	central_nervous_system	glioma	astrocytoma_Grade_IV	15	16	14.85	15.75	15.33	15.35	15.59	15.43	NaN	14.58	15.23	NaN	14.91	14.49	14.57	14.14	15.59	NaN	NaN	14.71	12.86	14.84	14.71	15.01	14.89	15.18	13.04	15	14.65	15.21	14.68	15.18	13.93	15	14.1	14.81	14.33	11.95	10.14	14.88	14.45	14.75	13.37	15.5	14.68	13.89
DETROIT562	upper_aerodigestive_tract	carcinoma		14.77	13.59	14.49	14.7	15.88	NaN	NaN	NaN	13.27	14.12	15	15.54	NaN	14.66	NaN	13.44	14.72	NaN	NaN	14.96	12.42	14.37	14.1	14.43	11.85	15	13.55	15.25	16.14	15	NaN	NaN	12.03	15	12.83	17.98	14.75	11.55	9.13	14.76	14.3	15.6	13.68	16.56	16.79	15.4
DKMG	central_nervous_system	glioma	astrocytoma_Grade_IV	14.68	14.73	15.81	15.6	14.8	15.79	NaN	17.15	NaN	17.52	17.96	NaN	14.86	15	NaN	NaN	15.52	15.26	15.59	14.34	12.36	14.2	15.65	14.9	17.82	NaN	14.17	15.62	15	18.12	15.45	14.69	10.36	15.07	15.09	12.66	15.43	13.18	NaN	14.64	13.13	14.39	13.62	15.12	14.13	14.27
DLD1	large_intestine	carcinoma	adenocarcinoma	15.31	14.07	14.9	14.39	15.12	NaN	NaN	NaN	14.67	14.12	14.18	14.99	NaN	14.4	NaN	15	13.77	NaN	NaN	14.64	10.69	13.41	15.12	14.4	12.8	12.55	12.71	15.26	15.27	15.29	NaN	NaN	13.39	15	16.33	17.05	13.06	12.51	8.69	12.08	15.01	12.51	12.8	13.99	15.18	14.48
DMS114	lung	carcinoma	small_cell_carcinoma	13.79	14.95	14.84	14.64	14.92	14.64	NaN	14.96	NaN	14.35	14.81	NaN	14.87	15.14	NaN	NaN	14.49	14.52	14.73	13.96	11.6	13.88	11.04	14.26	14.17	13.54	13.07	13.78	13.51	16.18	15.93	NaN	13.07	14.37	14.41	13.65	14.56	11.85	8.68	14.01	13.1	13.05	12.97	14.68	14.91	14.38
DMS273	lung	carcinoma	small_cell_carcinoma	12.7	NaN	14.79	15.53	15.08	15	NaN	14.2	NaN	14.97	16.7	NaN	13.81	13.8	NaN	NaN	14.72	14.86	14.87	14.18	11.1	14.6	12.52	13.53	13.24	12.23	14.82	14.64	15.97	15.88	12.71	12.87	13.9	14.69	13.82	NaN	13.95	10.72	NaN	14.27	12.88	13.28	11.87	13.57	14.01	NaN
DMS454	lung	carcinoma	small_cell_carcinoma	13.9	14.39	14.77	14.1	14.45	13.84	NaN	16.26	NaN	13.87	13.11	NaN	14.96	14.73	NaN	NaN	13.69	13.65	14.36	12.49	10.62	12.4	11.09	12.88	12.69	12.58	12.73	12	11.65	12.42	12.83	10.87	11.68	13.45	13.64	12.31	12.69	11.88	8.13	11.9	11.2	NaN	9.97	14.47	12.95	16.27
DMS53	lung	carcinoma	small_cell_carcinoma	14.64	14.89	16.21	14.96	14.1	15.18	NaN	16.75	NaN	13.78	14.58	NaN	14.33	14.12	NaN	NaN	13.02	13.57	15.5	13.02	11.66	12.44	10.84	12.91	12.03	NaN	11.8	14.39	NaN	14.94	12.81	12.25	12.43	13.46	12.75	12.47	12.42	NaN	7.49	11.31	11.19	NaN	10.74	12.66	13.59	14.17
DOV13				14.51	15.04	15.21	15.95	16.61	NaN	NaN	NaN	15.34	13.02	16.1	14.81	NaN	13.68	NaN	15.42	14.88	NaN	NaN	14.46	11.22	13.98	13.19	15	15	15	12.33	15.79	15	NaN	NaN	NaN	12.38	14.6	11.8	13.79	14.88	10.8	9.72	14.55	11.91	14.48	15.98	14.9	15.75	14.48
DU145	prostate	carcinoma		14.52	14.34	14.87	16.04	14.75	15.94	NaN	14.74	NaN	14.61	16.18	NaN	13.92	13.95	NaN	NaN	15.69	14.54	15.07	14.3	11.48	14.3	12.07	12.73	12.27	12.15	12.45	14.84	14.15	12.2	11.93	12.33	9.9	12.57	13.31	14.27	13.41	9.71	8.79	12.2	11.75	12.29	11.79	14.68	14.8	14.92
DU145	prostate	carcinoma		14.98	14.59	15.13	14.84	14.64	14.93	NaN	15.38	NaN	14.66	16.19	NaN	14.77	15.31	NaN	NaN	14.97	15.01	15.02	14.42	12.26	14.76	13.84	13.1	13.64	13.83	13.43	14.8	15	15.81	13.44	14.75	15.08	14.31	14.66	14.57	13.86	10.11	9.15	13.73	12.04	14.98	11.36	14.77	15.1	13.94
DV90	lung	carcinoma	adenocarcinoma	13.41	14.78	NaN	14.46	14.9	15.79	NaN	17.27	NaN	13.85	NaN	NaN	12.4	14.14	NaN	NaN	14.07	14.24	15.45	13.4	9.8	13.92	10.88	12.5	12.83	12.54	12.59	11.78	12.82	12.35	11.36	12.31	9.01	NaN	12.11	NaN	12.92	11.62	6.34	12.79	11.75	NaN	11.76	14.14	14.2	NaN
EBC1	lung	carcinoma	squamous_cell_carcinoma	15	13.57	15	14.77	15.82	16.6	15.53	16.91	NaN	14.23	16.28	NaN	15.3	15.02	15.36	14.94	15	NaN	NaN	13.76	10.95	15.31	13.38	14.52	14.58	14.45	12.53	16.24	15.49	16.22	15	15	13.31	15.36	13.41	14.67	15.76	13.19	8.09	14.76	12.86	14.39	12.72	16.04	16.09	15.66
ECC10	stomach	carcinoma	small_cell_adenocarcinoma	13.85	14.95	16.25	16.91	15	15.39	15.79	15.64	NaN	14.2	14.62	NaN	14.47	14.86	15.01	14.91	15	NaN	NaN	13.88	10.04	12.54	11.53	11.94	10.96	10.69	9.07	15.24	14.71	15.5	14.17	NaN	10.59	14.79	14.53	12.42	12.05	11.49	8.19	12.26	12.64	NaN	12.63	14.45	16.19	14.29
ECC12	stomach	carcinoma	small_cell_adenocarcinoma	14.48	15	15	16.28	16.3	NaN	NaN	NaN	14.86	14.3	16.78	15.38	NaN	13.54	NaN	15.47	15	NaN	NaN	15	12.21	14.75	15	15	13.26	15.29	15.36	15.6	15.91	16.09	NaN	NaN	12.44	15.36	13.31	15.7	13.33	11.52	8.41	14.26	14.49	14.79	14.04	16.69	16.52	15.79
ECGI10	oesophagus	carcinoma		13.35	14.91	15.48	16.38	15.24	15	NaN	16.66	NaN	14.27	17.59	NaN	13.72	14.13	NaN	NaN	12.31	14.73	15.42	14.39	11.6	13.84	12.09	12.86	14.71	14.04	12.83	14.16	18.3	17.25	14.98	14.55	11.44	13.22	13.57	11.9	13.33	10.26	9.84	13.26	10.79	11.84	11.82	15.33	15.27	13.36
EFE184	endometrium	carcinoma		16.01	15.19	14.65	14.55	16.93	NaN	NaN	18.12	NaN	14.69	NaN	NaN	15.52	14.88	15	15.25	15	NaN	NaN	14.34	11.63	13.8	12.51	13.95	14.51	12.75	13.44	14.1	14.38	11.57	13.12	15	12.47	13.11	14.67	13.93	14.42	12.87	9.29	13.51	13.38	13.66	13.22	15	17.58	16.49
EFM192A	breast	carcinoma		14.81	13.51	14.14	15.44	14.21	16.08	NaN	15.47	NaN	14.8	16.87	NaN	14.73	18.41	NaN	NaN	15.23	14.84	14.41	14.07	NaN	NaN	NaN	NaN	13.49	13.7	12.49	14.77	NaN	NaN	13.38	12.83	17.85	NaN	17.39	14.72	14.11	11.55	8.54	13.26	NaN	NaN	NaN	NaN	NaN	NaN
EFO21	ovary	carcinoma	serous_carcinoma	14.48	14.89	15	14.89	15.28	15.36	NaN	17.06	NaN	16.77	17.35	NaN	14.41	14.82	NaN	NaN	14.23	15	15.39	14.62	12.04	14.75	12.58	14.04	14.68	13.71	13.25	15	15	17.16	14.19	13.41	11.69	14.73	14.52	13.45	14.48	11.92	8.91	14.05	14.03	12.35	12.96	14.87	14.88	13.95
EFO27	ovary	carcinoma	mucinous_carcinoma	15	15.8	15.2	14.62	15.17	15.82	NaN	15.72	NaN	15.73	15.98	NaN	15.36	14.91	NaN	NaN	14.43	15.62	15.76	14.52	11.87	14.79	12.05	13.52	14.17	13.18	13.49	14.46	14.16	14.28	12.72	13.99	10.51	13.86	14.12	13.23	14.58	12.62	8.72	12.84	13.12	13.63	13.74	14.82	14.97	14.16
EKVX				13.49	13.33	14.16	13.97	16.1	15.18	NaN	14.98	NaN	14.15	12.06	NaN	14.76	13.99	NaN	NaN	15	14.1	14.87	13.48	12.08	11.9	11.24	10.44	11.43	11.78	12.78	12.49	11.31	15.47	12.88	13.69	13.31	15	13.05	14.06	13.02	13.14	8.21	12.53	12.93	18.36	12.04	14.72	12.57	14.44
EN	endometrium	carcinoma		14.75	14.05	15	14.77	14.6	15.36	NaN	14.69	NaN	15.75	15	NaN	14.97	14.53	NaN	NaN	14.82	14.97	14.87	14.6	11.71	14.91	14.22	14.84	15.34	14.66	14.85	14.6	15.53	15.58	15	14.95	12.66	15.1	14.33	13.29	13.74	11.99	9.25	14.52	12.86	14.56	12.52	14.67	14.57	14.72
EPLC272H	lung	carcinoma	squamous_cell_carcinoma	16.63	14.38	NaN	14.94	15.65	16.45	15	15	NaN	NaN	14.8	NaN	15	15.98	16.5	14.57	14.96	NaN	NaN	13.52	10.68	14.48	13.08	12.02	12.19	11.8	8.99	14.88	12.99	15.56	13.6	NaN	12.45	14.86	13.91	13.16	14.86	13.66	9.1	13.69	12.25	13.7	13.31	15.04	14.88	NaN
ES2	ovary	carcinoma	clear_cell_carcinoma	14.76	14.19	15.32	15.59	15.62	NaN	NaN	NaN	15.4	13.54	15.7	14.51	NaN	14	NaN	15	14.9	NaN	NaN	13.91	10.95	14.48	14.66	15.31	15.43	12.42	14.05	15.33	NaN	NaN	NaN	NaN	12.37	15.65	12.19	14.18	14.69	10.2	9.72	14.4	12.93	14.82	15	14.87	14.84	14.92
ESS1	endometrium	carcinoma	carcinosarcoma; malignant_mesodermal_mixed_tumor	14.11	14.49	14.85	14.9	15.46	15	NaN	15	NaN	15.72	15.95	NaN	14.89	14.15	NaN	NaN	15.04	15	15	14.3	10.99	14.69	12.83	13.16	12.51	12.98	14.05	14.94	14.84	15.98	13.29	14.26	15.27	14.13	14.21	13.43	14.56	11.05	NaN	14.07	12.82	13.92	13.67	14.59	14.95	NaN
FADU	upper_aerodigestive_tract	carcinoma	squamous_cell_carcinoma	15.19	14.59	14.13	15	14.92	15	NaN	14.9	NaN	14.16	14.29	NaN	14.62	14.38	NaN	NaN	14.94	14.88	15	14.4	11.47	14.33	13.09	13.57	11.58	11.78	11.55	14.92	12.82	12.05	11.95	12.44	11.16	12.8	14.22	14.32	13.57	10.5	8.46	13.81	11.57	12.79	12.36	14.9	14.23	14.5
FTC133	thyroid	carcinoma	follicular_carcinoma	14.84	15.37	14	15.67	14.61	15.67	NaN	15.35	NaN	14.63	16.16	NaN	14.9	14.93	NaN	NaN	15	15.24	15.27	14.6	11.97	15	13.83	13.7	13.75	13.46	13.15	14.55	16.15	16.53	13.9	14.67	12.22	14.96	14.27	13.32	13.49	10.78	NaN	14.15	13.01	12.23	13.16	14.83	14.99	14.79
FTC238	thyroid	carcinoma	follicular_carcinoma	14.92	13.1	14.5	14.71	14.58	15.76	NaN	14.58	NaN	14.55	16.03	NaN	14.93	14.06	NaN	NaN	15	15	15.09	14.61	12.34	14.81	14.32	14.87	14.91	14.35	13.68	15.12	15.39	15.34	15.85	NaN	14.85	14.32	13.87	13.17	13.07	11.34	NaN	14.53	12.86	13.55	12.34	14.86	14.8	NaN
FU97	stomach	carcinoma	diffuse_adenocarcinoma	15.89	14.57	NaN	NaN	15.38	NaN	15.3	15.43	NaN	14.9	NaN	NaN	15	NaN	14.89	13.82	15.55	NaN	NaN	15.33	11.43	14.74	12.82	14.55	12.94	14.36	NaN	14.78	14.78	14.68	14.24	15	11.98	15.14	14.42	14.99	NaN	12.9	9.55	14.03	14.73	NaN	12.42	14.61	14.88	15.44
FUOV1	ovary	carcinoma	serous_carcinoma	16.92	16.58	14.54	15.25	16.33	14.58	14.23	14.37	NaN	15.07	14.88	NaN	13.54	NaN	13.4	14.74	14.95	NaN	NaN	15.2	12.84	13.51	15	14.59	14.86	14.25	13.23	13.71	12.69	16.12	15	15	NaN	15	10.82	13.6	13.87	14.04	11.86	14.52	14.52	14.62	16.65	17.19	18.61	17.63
G292CLONEA141B1	bone	osteosarcoma		15.29	14.96	14.81	14.72	14.81	15.36	NaN	14.81	NaN	14.02	15.68	NaN	14.5	15.04	NaN	NaN	14.76	14.75	13.61	15.26	12.18	14.79	12.13	14.89	10.79	12.92	14.17	15.41	14.93	15.39	13.35	15.05	12.59	13.91	14.33	14.45	14.17	12.91	9.95	14.68	13.66	13.89	13.4	14.58	13.91	14.11
G361	skin	malignant_melanoma		13.59	17.56	17.46	16.01	16.85	16.5	16.19	16.68	NaN	14.26	15.72	NaN	16.21	15	16.67	15	15.66	NaN	NaN	13.45	NaN	15.33	15.09	15	13.68	13.3	14.6	14.79	15.5	15.48	14.29	15.43	15	15.26	13.37	15	14.42	10.23	7.68	15.3	12.33	15.66	15.1	15.92	15.92	14.8
G401	soft_tissue	rhabdoid_tumor		14.7	14.15	14.85	14.94	14.93	15.33	NaN	15.46	NaN	13.91	16.64	NaN	13.85	14.93	NaN	NaN	14.81	14.72	14.87	13.79	11.25	13.52	11.85	12.98	NaN	12.38	12.47	13.66	14.17	15.28	12.73	13.76	13.49	NaN	13.63	13.87	13.93	10.49	7.78	14.31	12.92	12.39	11.57	13.27	14.14	12.68
G402	soft_tissue	rhabdoid_tumor		14.57	14.73	14.83	14.92	14.73	15	NaN	14.91	NaN	13.46	15	NaN	14.92	14.31	NaN	NaN	15.02	15.56	15.13	13.71	10.64	14.28	11.59	11.72	13.12	11.71	12.27	14.78	14.37	14.79	12.86	13.84	11.06	13.66	13.44	12.56	13.44	10.21	NaN	14.33	12.43	10.27	9.03	14.67	14.85	NaN
GAMG	central_nervous_system	glioma		14.56	14.27	14.97	14.69	15.18	15.11	15.27	15.26	NaN	13.98	15.28	NaN	14.93	14.36	15	15.35	15.24	NaN	NaN	13.48	12.23	14.09	11.98	13.47	14.98	13.49	12.73	14.45	12.29	14.85	13.31	14.78	13.85	13.23	13.84	14.18	14	12.8	10.39	13.43	13.17	12.43	12.53	15.45	14.99	14.71
GB1	central_nervous_system	glioma	astrocytoma_Grade_IV	14.27	14.53	15.45	14.94	15.31	NaN	NaN	NaN	14.53	13.73	15.28	14.63	NaN	14.54	NaN	14.85	14.98	NaN	NaN	14.2	10.77	13.27	14.44	15.49	11.39	11.7	11.72	14.26	14.78	15	NaN	NaN	12.13	12.98	13.88	14.64	12.96	9.36	8.04	10.85	10.35	11.8	11.69	14.91	13.5	14.64
GCT	soft_tissue	malignant_fibrous_histiocytoma_pleomorphic_sarcoma		14.24	14.57	13.98	14.4	14.85	14.5	NaN	14.08	NaN	14.73	12.82	NaN	14.84	14.41	NaN	NaN	14.15	14.16	14.62	12.83	9.97	12.41	11.6	14.52	11.85	11.97	10.31	12.95	13.08	14.08	11.44	11.6	11.75	14.57	14.09	13.08	13.25	10.29	8.04	11.82	12.54	12.07	12.03	14.54	16.2	14
GI1	central_nervous_system	glioma	gliosarcoma	14.66	14.83	15.77	17.52	16.34	17.79	NaN	14.83	NaN	16.86	16.57	NaN	13.76	15.07	NaN	NaN	15.52	15	15.69	14.11	10.66	16.76	13.15	17.2	17.72	10.55	13.61	14.77	NaN	18.16	11.16	13.56	15.22	14.94	14.07	NaN	14.65	11.66	NaN	14.37	13.58	14.27	13.51	13.56	14.35	14.5
GMS10	central_nervous_system	glioma	astrocytoma_Grade_IV	14.57	14.24	14.66	14.95	15.7	15.53	NaN	15.9	NaN	14.8	17.28	NaN	15.32	15.26	NaN	NaN	15.13	15	15.76	14.98	12.07	14.76	15.36	15.38	15.58	14.56	15	15.81	15	15.98	15	NaN	14.85	14.08	14.65	14.49	14.28	12.84	NaN	14.55	14.05	14.06	13.21	14.76	14.48	13.65
GOS3	central_nervous_system	glioma	astrocytoma	14.77	12.96	14.65	14.88	14.38	15.96	NaN	15.02	NaN	14.77	16.01	NaN	14.56	15.22	NaN	NaN	15	15	15.18	14.9	12.45	14.77	14.62	14.94	14.54	13.2	14.53	14.91	15.4	15.96	14.86	NaN	14.67	14.26	14.44	13.82	14.6	12.81	NaN	14.64	13.24	14.21	13.19	14.4	14.39	13.69
GSS	stomach	carcinoma	adenocarcinoma	11.49	16.01	16.24	15.42	16.01	NaN	NaN	NaN	14.15	12.37	15	13.72	NaN	16.01	NaN	15	14.87	NaN	NaN	13.01	11.6	18.19	13.22	15	12.95	13.89	13.48	14.74	14.84	16.17	NaN	NaN	11.54	15.65	9.59	14.01	13.54	9.19	7.17	NaN	11.86	15	11.94	NaN	NaN	16.38
GSU	stomach	carcinoma	adenocarcinoma	14.91	12.37	14.82	15	15.41	NaN	NaN	NaN	13.2	14.64	15	14.41	NaN	15.83	NaN	15.35	15	NaN	NaN	15.12	11.63	14.99	16	15.93	17.85	15	15.2	17.88	15	17.55	NaN	NaN	12.56	16.43	17.03	14.27	14.77	14.87	9.08	14.38	14.01	15.55	15	15.51	14.98	16.15
HARA	lung	carcinoma	squamous_cell_carcinoma	13.06	14.67	14.39	16.24	15.91	NaN	NaN	NaN	14.44	14.35	16.1	14.15	NaN	14.49	NaN	14.26	15	NaN	NaN	14	11.14	13.05	12.13	13.67	13.08	13.1	11.94	14.15	15.19	15.29	NaN	NaN	13.07	13.22	14.57	14.4	13.27	11.14	8.78	11.43	12.94	13.36	12.68	15.38	15.69	14.46
HCC1143	breast	carcinoma	ductal_carcinoma	14.3	17.41	15	16.56	17.38	17.74	17.52	17.85	NaN	14.61	17.64	NaN	14.12	14.46	13.64	15.17	17.16	NaN	NaN	13.96	10.96	13.64	13.84	14.78	13	13.75	16.19	16.05	14.93	14.88	14.29	13.3	11.31	15.56	13.62	13.61	13.66	12.57	9.94	18.15	14.16	15.81	14.75	15.78	18.08	14.54
HCC1171	lung	carcinoma	non_small_cell_carcinoma	14.47	14.81	15.94	15	15.51	NaN	NaN	NaN	15.33	17.2	15.01	16.57	NaN	15.71	NaN	14.57	15.83	NaN	NaN	14.69	11.15	13.27	13.15	14.44	12.62	13.42	13.41	14.82	15.19	14.22	NaN	NaN	13.26	14.56	15.17	13.76	13.45	12.42	10.68	16.48	14.57	14.09	13.24	14.9	14.32	15.29
HCC1195	lung	carcinoma	mixed_adenosquamous_carcinoma	13.16	14.09	17.36	16.47	17.15	15.38	16.2	16.91	NaN	15	15.43	NaN	15.04	14.06	14.92	15.54	16.39	NaN	NaN	14.8	11.23	14.59	12.72	14.35	12.46	12.32	12.01	14.34	14.31	14.65	14.34	NaN	10.1	14.95	10.96	11.82	13.73	10.66	9.94	12.54	13.71	12.47	12.15	15.53	17.43	15.13
HCC1395	breast	carcinoma	ductal_carcinoma	16.07	16.97	16.48	15	15.91	NaN	NaN	NaN	16.91	14.32	15.41	15	NaN	15	NaN	15.37	15.42	NaN	NaN	14.55	12.04	14.81	11.82	14.55	15.37	13.81	14.81	15	14.95	15.12	NaN	NaN	13.77	15.68	14.15	13.87	14.7	12.68	11.89	15.12	13.44	14.44	13.66	15.7	15.47	14.64
HCC1419	breast	carcinoma	ductal_carcinoma	15	13.62	15	15.69	13.93	15.58	NaN	16.13	NaN	16.43	16.94	NaN	12.82	14.17	NaN	NaN	14.71	13.43	13.66	14.19	13.12	14.26	NaN	13.26	NaN	13.58	13.35	11.83	15	18.08	12.29	12.39	10.97	15	14.34	14.36	13.74	11.11	9.34	14.79	NaN	17.82	13.91	17.82	15.61	17.85
HCC1428	breast	carcinoma		14.76	14.29	12.66	15.23	14.89	15.63	NaN	16.72	NaN	13.9	16.67	NaN	14.82	14.34	NaN	NaN	15.47	15.95	15.83	14.12	11.39	14.46	12.44	13.7	13.55	12.53	12.36	14.18	15	14.99	13.93	13.66	11.71	14.19	14.71	13.27	14.17	10.95	9.93	13.84	13.67	12.98	12.58	14.7	15.3	14.42
HCC1438	lung	carcinoma	large_cell_carcinoma	13.54	14.77	14.13	14.34	14.78	14.32	NaN	14.68	NaN	14.27	13.12	NaN	14.37	14.24	NaN	NaN	14.57	14.2	14.26	14.19	11.53	13.23	11.68	14.52	12.63	12.3	12.85	14.73	13.32	15.07	12.39	12.53	11.82	14.57	13.58	14.33	13.6	12.29	7.66	13.98	13.38	13.23	12.36	14.65	14.99	14.49
HCC15	lung	carcinoma	squamous_cell_carcinoma	13.97	14.3	14.09	16.25	17.69	NaN	NaN	NaN	14.79	13.65	16.96	13.59	NaN	14.37	NaN	14.38	15	NaN	NaN	13.86	11.33	13.03	11.96	13.83	13.29	12.21	12.17	14.17	14.67	14.53	NaN	NaN	13.14	13.17	14.09	14.32	12.16	9.95	8.05	11.74	13.07	12.02	12.53	15.81	16.03	14.61
HCC1500	breast	carcinoma	ductal_carcinoma	15.02	14.29	14.87	14.91	14.63	13.53	NaN	15.81	NaN	14.08	15.2	NaN	13.84	13.71	NaN	NaN	15.21	15.24	14.62	13.79	10.86	14.06	13.03	14.74	10.29	12.04	12.08	14.48	NaN	13.91	11.46	11.43	9.42	15.54	14.08	NaN	13.81	10.98	NaN	14.01	11.26	14.21	11.45	15.47	16.02	15.58
HCC1569	breast	carcinoma	metaplastic_carcinoma	16.82	NaN	NaN	NaN	15	NaN	NaN	NaN	NaN	NaN	14.9	15.03	NaN	12.04	NaN	NaN	NaN	NaN	NaN	NaN	9.99	12.26	NaN	14.75	NaN	12.12	NaN	NaN	NaN	NaN	NaN	NaN	12.4	NaN	15.27	13.84	NaN	NaN	NaN	NaN	NaN	NaN	NaN	NaN	17.86	14.87
HCC1588	lung	carcinoma	squamous_cell_carcinoma	14.86	14.79	15.31	15.1	15.39	NaN	NaN	NaN	14.52	14	14.98	16.69	NaN	14.31	NaN	15	15.27	NaN	NaN	13.72	11.1	10.17	12.61	13.28	14.01	14.97	15.09	15.23	14.82	14.9	NaN	NaN	12.9	15	15.59	16.54	13.32	13.61	7.53	14.25	14	12.63	12.25	14.95	15.37	14.61
HCC1806	breast	carcinoma	ductal_carcinoma	14.18	14.77	15.66	15.33	15.64	NaN	NaN	NaN	15	13.29	15.24	14.14	NaN	14.18	NaN	14.93	15	NaN	NaN	13.71	11.45	13.81	14.06	14.83	14.29	13.78	11.61	15	NaN	NaN	NaN	NaN	12.49	15	13.22	14.87	14.23	13.92	7.91	14.42	15	15	14.98	15.35	14.96	14.75
HCC1833	lung	carcinoma	adenocarcinoma	14.92	13.09	14.91	14.77	15.4	NaN	NaN	NaN	16.44	14.66	15.23	17.03	NaN	15	NaN	14.97	15	NaN	NaN	14	11.4	12.34	13.75	13.88	13.68	12.88	13.48	14.75	14.61	14.52	NaN	NaN	12.44	16.06	14.95	13.42	12.52	10.9	NaN	12.55	12.92	12.46	11.85	15.16	14.78	13.65
HCC1937	breast	carcinoma	ductal_carcinoma	15.4	15	15	16.78	16.45	NaN	NaN	NaN	17.13	16.27	16.08	18.21	NaN	15.55	NaN	14.47	15.24	NaN	NaN	14.25	12.59	14.98	14.18	14.88	14.2	13.77	13.51	14.91	14.61	14.79	NaN	NaN	13.11	15.39	13.78	14.23	14.44	12.28	8.73	14.4	13.45	14.6	13.7	NaN	15	15.71
HCC1954	breast	carcinoma	ductal_carcinoma	14.75	14.45	15.43	15.31	16.21	NaN	NaN	NaN	16.28	14.86	15	15.94	NaN	15.57	NaN	14.3	15.81	NaN	NaN	13.68	10.57	13.79	12.19	14.43	13.83	12.53	11.78	16	NaN	NaN	NaN	NaN	12.07	16.25	14.48	11.81	13.38	13.81	8.35	16.22	14.87	16.49	14.96	14.87	15.16	15.28
HCC202	breast	carcinoma	ductal_carcinoma	12.93	14.01	NaN	14.99	15.51	16.36	NaN	NaN	NaN	18.14	NaN	NaN	14.71	14.89	NaN	NaN	14.3	14.81	14.65	14.65	12.77	14.34	13.79	14.3	17.81	14.91	14.55	15	15	15	14.87	14.92	9.33	14.77	12.95	13.2	14.82	12.72	9.46	14.4	16.62	14.07	13.16	13.77	14.08	14.94
HCC2108	lung	carcinoma	adenocarcinoma	13.22	13.95	15.19	14.81	15.85	NaN	NaN	NaN	14.71	16.47	15.65	17.14	NaN	14.38	NaN	15.43	14.88	NaN	NaN	14.88	11.89	14.53	14.26	14.59	14.22	14.96	13.5	14.87	14.55	14.16	NaN	NaN	13.08	15	13	15.15	14.16	10.7	8.95	12.9	13.23	14.09	12.63	16.02	16.01	15.29
HCC2279	lung	carcinoma	adenocarcinoma	17.2	15.52	15	15.91	15.86	NaN	NaN	NaN	14.28	14.83	15.59	17.05	NaN	14.57	NaN	14.25	15	NaN	NaN	13.29	10.66	13.1	13.26	13.93	12.77	13.7	14.5	15	15.19	14.71	NaN	NaN	12.28	NaN	13.53	14.38	13.52	11.61	8.75	13.3	13.37	14.22	12.79	15.87	14.34	15.98
HCC2935	lung	carcinoma	non_small_cell_carcinoma	14.37	14.75	13.11	13.13	14.95	18.1	NaN	15.01	NaN	14.47	14.28	NaN	14.65	14.69	NaN	NaN	14.39	17.87	13.97	12.22	11	12.71	12.12	14.22	13.8	13.29	12.55	12.83	13.22	13.58	12.12	11.78	12.49	14.88	14.31	14.03	13.28	12.63	8.84	13.45	13.33	14.68	13.17	15.72	13.25	16.33
HCC33	lung	carcinoma	small_cell_carcinoma	NaN	NaN	NaN	NaN	NaN	NaN	NaN	NaN	NaN	NaN	NaN	NaN	NaN	NaN	NaN	NaN	NaN	NaN	NaN	NaN	NaN	NaN	NaN	NaN	10.17	NaN	NaN	NaN	NaN	NaN	NaN	NaN	NaN	NaN	NaN	NaN	NaN	NaN	NaN	NaN	NaN	NaN	NaN	NaN	NaN	NaN
HCC366	lung	carcinoma	mixed_adenosquamous_carcinoma	14.27	15.92	15	15	16.5	NaN	NaN	NaN	16.2	16.06	16.59	16.13	NaN	15.22	NaN	15.23	15	NaN	NaN	14.33	11.88	14.53	14.64	15.59	13.47	14.65	14.61	15.37	15	15	NaN	NaN	13.19	15	12.21	15.33	13.61	11.43	8.1	13.52	13.35	12.83	12.96	17.37	16.9	16.05
HCC38	breast	carcinoma	ductal_carcinoma	15.93	14.39	15	14.44	15.18	15.29	NaN	NaN	NaN	NaN	NaN	NaN	14.58	15.24	NaN	NaN	15.34	15.87	15.41	13.89	12.28	14.58	15.28	15.64	15	14.46	13.92	16.07	NaN	15	15.4	14.23	11.27	14.03	13.73	NaN	15	13.87	8.83	14.34	12.97	13.75	13.2	14.27	14.85	13.52
HCC4006	lung	carcinoma	adenocarcinoma	14.76	15.14	16.29	14.8	14.96	15.4	NaN	14.68	NaN	17.85	15	NaN	14.96	13.87	NaN	NaN	14.93	14.46	14.54	14.33	10.99	14.46	NaN	12.99	12.91	12.71	11.43	14.39	14.58	12.34	11.97	11.91	10.29	NaN	12.69	13.57	14.13	11.59	9.32	13.88	13.14	13.14	11.9	13.96	13.95	14.59
HCC44	lung	carcinoma	adenocarcinoma	13.7	13.48	15.34	16.11	14.88	NaN	NaN	NaN	13.02	13.89	15	13.55	NaN	14.35	NaN	13.94	15.93	NaN	NaN	12.77	10.85	12.64	13	14.03	11.26	11.55	10.96	14.58	14.66	14.58	NaN	NaN	12.4	12.57	11.15	11.35	11.31	8.79	7.55	14.12	12.68	10.61	11	15.54	15.01	15.94
HCC56	large_intestine	carcinoma	adenocarcinoma	14.54	15.18	15.44	13.77	15.27	14.96	NaN	15.32	NaN	13.74	14.22	NaN	16.21	15.7	NaN	NaN	14.71	15.33	15	14.54	10.51	15.16	NaN	14.08	16.41	14.3	14.33	15.22	14.35	15.12	16.78	13.32	14.56	14.86	15.7	14.07	14.87	14.27	9.76	14.53	12.89	14.54	13.64	14.84	15.45	15.35
HCC78	lung	carcinoma	adenocarcinoma	14.52	14.4	14.59	14.64	14.99	NaN	NaN	NaN	14.92	14.52	16.01	16.26	NaN	12.41	NaN	14.51	15	NaN	NaN	13.61	11.73	13.34	14.77	15.49	15.15	15.37	14.58	14.79	15.21	14.87	NaN	NaN	12.33	15.65	15.1	15	14.26	11.28	10.2	14.57	13.96	15	14.19	15.96	15.41	14.79
HCC827	lung	carcinoma	adenocarcinoma	13.37	13.72	15	15.75	16.95	NaN	NaN	NaN	15.51	15.69	16.52	15	NaN	15.63	NaN	15.33	16.21	NaN	NaN	14.45	11.7	14.76	14.11	14.37	14.9	14.52	13.56	15.36	14.5	14.76	NaN	NaN	12.69	14.7	14.58	14.53	13.85	11.56	9.22	15	13.38	14.3	12.93	16.14	16.61	15.73
HCC95	lung	carcinoma	squamous_cell_carcinoma	15.35	14.52	15.6	15	16.38	NaN	NaN	NaN	16.2	14.29	16.48	15	NaN	13.71	NaN	15	16.81	NaN	NaN	14.32	12.17	14.3	15.65	15	12.7	15.26	13.21	14.73	14.31	13.91	NaN	NaN	13.61	NaN	13.03	16.17	13.98	10.23	9.05	13.54	12.89	14.65	14.8	16.75	15.64	15.87
HCT116	large_intestine	carcinoma		13.29	15.02	15.26	14.91	14.07	NaN	NaN	NaN	13.73	13.47	14.42	14.2	NaN	13.45	NaN	14.65	14.62	NaN	NaN	13.04	12.23	14.07	13.58	14.72	15	15.02	13.7	15	15	15	NaN	NaN	12.71	14.92	14.3	15	14.58	11.7	10.57	12.68	14.41	15.98	12.85	13.66	13.56	14.92
HCT15	large_intestine	carcinoma	adenocarcinoma	14.69	14.53	15.4	14.57	14.73	14.83	NaN	14.43	NaN	13.1	13.86	NaN	14.72	15.65	NaN	NaN	14.96	14.74	15	14.29	11.61	14.7	14.59	15	12.86	13.97	13.6	14.66	14.67	14.59	15.48	14.23	15.46	14.35	14.96	13.35	13.12	10.81	8.21	13.11	12.38	11.63	11.97	14.92	15.49	15.42
HCT8	large_intestine	carcinoma	adenocarcinoma	15.86	15	15	14.9	15	14.99	NaN	15.06	NaN	14.43	13.79	NaN	15.43	15.23	NaN	NaN	16.44	14.83	14.7	14.01	12.42	13.48	12.11	13.94	12.97	12.4	12.98	14.52	13.71	15	12.06	15.29	12.96	14.6	14.66	15.2	13.34	11.87	8.12	12.34	12.44	13.91	12.99	15.09	16.48	15.36
HDMYZ	haematopoietic_and_lymphoid_tissue	lymphoid_neoplasm	Hodgkin_lymphoma	14.61	14.63	14.23	14.8	15.16	15.16	NaN	15.45	NaN	13.94	16.72	NaN	14.74	14.73	NaN	NaN	14.33	14.47	15	14.18	11.03	14.31	11.26	13.1	12.97	12.2	12.28	14.6	14.1	12.14	12.03	12.25	9.59	12.73	13.76	10.4	13.1	9.81	7.77	12.57	12.6	NaN	12.07	14.65	14.68	13.61
HDQP1	breast	carcinoma	ductal_carcinoma	14.72	14.86	15.23	16.05	15.75	NaN	NaN	NaN	15.45	14.69	15.78	14.55	NaN	14.99	NaN	15.32	NaN	NaN	NaN	13	11.6	13.79	14.85	15	13.96	NaN	12.92	NaN	14.63	14.64	NaN	NaN	13.73	14.87	NaN	15.27	14.32	12.88	9.1	13.62	14.17	14.16	14.04	15.84	15.2	14.14
HEC108	endometrium	carcinoma	adenocarcinoma	14.59	14.76	15.06	14.91	15.31	NaN	NaN	NaN	14.74	13.87	14.8	14.97	NaN	14.11	NaN	14.02	15	NaN	NaN	14.03	11.49	15.02	14.56	14.93	14.69	15.08	14.43	14.95	15.35	15	NaN	NaN	13.09	15	14.45	15	14.24	10.83	8.5	12.25	12.41	14.82	11.41	15.02	15.1	15.42
HEC151	endometrium	carcinoma	adenocarcinoma	13.73	13.52	14.18	13.84	15.14	14.95	15.31	15.21	NaN	13.7	15.3	NaN	14.63	13.68	13.8	14.83	15	NaN	NaN	13.83	10.76	13.48	12.16	12.94	13.78	10.73	12.17	14.26	13.01	13.6	11.98	13.85	11.65	13.19	14.35	14.51	14.01	11.4	7.66	11.82	11.7	11.84	11.84	15.02	14.55	15.24
HEC1A	endometrium	carcinoma	adenocarcinoma	14.86	14.79	14.85	14.17	14.89	14.88	NaN	14.98	NaN	14.41	14.36	NaN	14.9	13.9	NaN	NaN	14.25	14.7	14.54	13.33	10.75	12.61	11.73	14.5	12.7	12.7	12.21	14.48	12.88	14.9	12.45	12.25	12.17	14.51	14.02	13.43	13.57	11.47	8.37	12.71	12.09	12.81	12.04	14.78	15.92	14.88
HEC1B	endometrium	carcinoma	adenocarcinoma	14.5	14.48	15.24	14.89	16.23	NaN	NaN	NaN	14.46	14.6	16.64	14.18	NaN	15.3	NaN	13.87	15.35	NaN	NaN	14.55	13.01	15	14.38	15.65	14.35	15.38	13.89	15.2	15.49	15.64	NaN	NaN	13.28	16.84	15.04	15.38	14.69	11.01	9.75	15.33	14.52	13.96	NaN	17.16	15.72	14.83
HEC251	endometrium	carcinoma	adenocarcinoma	14.14	14.8	15.26	15.08	15.32	NaN	NaN	NaN	15.27	14.53	15	16.19	NaN	14.74	NaN	14.77	15	NaN	NaN	14.75	10.06	NaN	14.58	14.69	14.24	15	14.11	15.64	15.14	15.11	NaN	NaN	12.95	15.95	14.62	17.76	14.49	11.57	9.76	13.07	13.11	15.48	13.97	14.77	14.82	15.64
HEC265	endometrium	carcinoma	adenocarcinoma	13.06	14.68	15	15.93	16.24	NaN	NaN	NaN	14.73	14.4	15.51	16.19	NaN	13.88	NaN	14.59	16.53	NaN	NaN	15.19	9.57	14.43	14.53	13.68	15.02	14.68	14.29	14.66	14.77	14.19	NaN	NaN	10.12	14.17	NaN	NaN	14.67	10.25	9.44	12.76	10.08	10.84	9.3	15	15	17.05
HEC50B	endometrium	carcinoma	adenocarcinoma	13.06	13.95	12.67	13.06	12.78	13.56	13.49	13.41	NaN	12.8	13.81	NaN	11.9	NaN	13.11	13.49	14.77	NaN	NaN	14.2	11.66	13.69	13.63	14.3	14.71	13.8	13.1	14.44	15	15.21	15.82	13.02	12.49	16.34	14.12	14.76	16.07	12.48	7.87	13.33	13.45	14.31	12.28	13.05	12.27	14.18
HEC59	endometrium	carcinoma	adenocarcinoma	14.81	15.47	15.21	15.13	15.3	NaN	NaN	NaN	14.55	14.28	15	14.85	NaN	14.25	NaN	14.86	15.48	NaN	NaN	14.29	11.85	14.55	14.55	15.38	14.97	14.92	14.11	14.84	15.37	15.02	NaN	NaN	12.78	15	14.62	15	14.5	11.76	9.75	14.25	13.26	14.93	12.77	14.86	14.98	14.93
HEC6	endometrium	carcinoma	adenocarcinoma	14.25	14.53	15.86	16	15	NaN	NaN	NaN	15.69	16.08	15	NaN	NaN	14.87	NaN	14.84	15	NaN	NaN	14.75	NaN	14.52	14.49	14.89	14.83	14.51	14.65	15	14.91	15	NaN	NaN	14.95	15.76	13.13	16.32	14.17	10.54	10.45	13.34	12.44	14.73	15.15	15.83	15.53	15.68
HEL	haematopoietic_and_lymphoid_tissue	haematopoietic_neoplasm	acute_myeloid_leukaemia	13.46	14.16	17.35	16.68	17.08	NaN	NaN	NaN	15.62	12.81	17.44	16.85	NaN	15.1	NaN	14.93	14.99	NaN	NaN	14.81	12.29	14.76	14	14.51	15	15.32	14.72	16.64	14.96	15.43	NaN	NaN	13.18	15.59	12.56	15.11	14.6	11.62	7.69	16.75	13.27	15.25	12.9	17.52	16.88	14.8
HELA				11.59	13.47	14.16	15.03	13.6	15.17	13.41	13.85	NaN	10.58	15.77	NaN	14.55	13.51	13.09	14.25	14.7	NaN	NaN	15.88	15	14.68	14.15	14.76	15.83	15.34	15.15	15	15	17.13	15.11	10.47	16.17	15	14.89	15	14.86	12.6	NaN	12.35	14.52	17.66	15	14.26	13.64	13.97
HEP3B217	liver	carcinoma	hepatocellular_carcinoma	15.32	14.12	14.45	14.78	15	NaN	NaN	NaN	13.66	13.21	16.56	14.59	NaN	14.85	NaN	13.72	14.66	NaN	NaN	14.33	11.85	15.9	14.71	15	13.69	16.16	13.56	15.25	15.59	15	NaN	NaN	14.19	14.62	14.29	16.59	14.92	10.98	8.14	14.42	14.17	NaN	13.01	16.36	16.27	15
HEPG2	liver	carcinoma	hepatocellular_carcinoma	13.42	14.76	15	15.45	14.44	15.28	14.34	13.87	NaN	11.52	15.9	NaN	14.53	14.75	15.03	14.84	15.22	NaN	NaN	15.47	13.82	15.74	15.38	15.67	17.13	16.99	15.72	16.44	16.5	16.76	13.43	NaN	14.41	14.97	16.11	15	14.98	12.95	9.95	12.75	12.88	14.29	15.28	14.59	15.27	NaN
HEYA8	ovary	carcinoma		13.83	14.21	16.16	16.19	16.34	15.85	14.93	15.53	NaN	14.02	15.51	NaN	14.91	15.31	15.81	15	14.71	NaN	NaN	15.32	11.89	14.82	14.48	14.66	14.93	14.16	12.3	15.25	15.33	14.99	15.5	14.82	12.08	15.52	14.53	14.65	14.76	11.55	10.27	14.8	12.31	12.53	11.3	15.45	14.86	14.5
HGC27	stomach	carcinoma	undifferentiated_adenocarcinoma	12.08	14.13	15.33	14.73	14.87	12.86	NaN	14.74	NaN	13.43	11.95	NaN	14.9	13.92	NaN	NaN	14.66	11.98	14.47	12.92	9.86	12.15	10.58	13.29	8.49	9.73	11.47	11.6	12.45	13.35	11.32	11.23	11.44	14.14	13.78	12.81	12.43	9.55	7.89	11.15	11.28	11.75	11.52	14.51	15.94	13.42
HLF	liver	carcinoma	hepatocellular_carcinoma	13.85	14	16.49	14.67	15	14.97	NaN	15	NaN	14.39	16.77	NaN	14.71	14.6	NaN	NaN	15.13	14.92	14.63	13.27	11.77	14.6	14.1	15.03	13.71	14.48	14.68	14.76	17.04	17.01	14.7	13.54	14.87	14.48	13.18	12.6	13.74	10.66	6.51	14.46	13.06	14.48	11.06	14.83	14.89	14.08
HMC18	breast	carcinoma		13.37	14.75	14.86	14.98	14.6	NaN	NaN	NaN	14.76	14.12	14.36	14.74	NaN	14.34	NaN	14.71	14.98	NaN	NaN	13.54	12.16	14.03	14.78	15.25	14.83	14.81	14.68	14.42	15	15	NaN	NaN	12.47	13.57	14.27	15	14.06	NaN	8.05	13.54	12.58	13.79	11.77	14.52	14.27	14.76
HMCB	skin	malignant_melanoma		14.6	14.12	14.13	14.85	14.94	14.79	NaN	15.18	NaN	14.14	14.5	NaN	14.96	15.52	NaN	NaN	15.19	15.06	15.23	15.57	11.59	15.25	15.21	14.97	13.37	15.26	14.19	15.32	15.97	15.65	15	NaN	14.94	14.08	14.52	14.24	14.09	10.38	NaN	14.77	14.52	14.45	12.15	14.95	14.43	NaN
HOP62				14.29	14.56	14.93	14.74	15.12	14.86	NaN	14.78	NaN	14.5	13.72	NaN	13.58	13.83	NaN	NaN	14.61	14.1	14.72	13.15	10.88	12.35	12.12	14.9	11.66	11.52	10.39	11.76	12.77	12.17	12.67	12.13	12.09	14.39	12.79	14.24	12.76	11	8.21	10.29	13.08	12.8	11.87	14.24	16.21	14.04
HOP92				14.33	14.17	14.44	13.81	14.78	14.78	NaN	15.05	NaN	14.17	13.82	NaN	13.64	12.62	NaN	NaN	14.07	14.11	14.24	13.25	10.74	12.34	11.23	12.85	12.45	12.07	11.6	13.38	11.75	14.17	12.26	12.02	NaN	13.93	11.74	14.11	11.6	10.67	8.02	10.96	12.05	13.15	12.28	14.27	15.52	14.54
HOS	bone	osteosarcoma		14.98	13.44	15	14.57	14.97	15	NaN	14.63	NaN	14.18	14.54	NaN	14.88	14.13	NaN	NaN	15	14.98	14.91	14.57	11.06	14.73	13.29	13.25	13.36	12.45	13.56	14.17	13.78	14.98	12.91	14.38	15.17	14.32	14.24	12.59	13.5	9.93	NaN	14.27	11.18	14.24	11.13	14.77	14.81	13.34
HPAC	pancreas	carcinoma	ductal_carcinoma	13.17	13.86	15.28	15.5	15.34	15.71	15.13	15	NaN	12.15	15	NaN	14.35	13.43	14.39	14.7	14.44	NaN	NaN	14.26	12.11	14.68	14.31	15.42	12.86	15.36	14.25	15.9	15	15	13.85	12.81	13.77	15	14.38	15.23	14.15	15	8.66	13.34	12.19	15	15	14.98	15.23	14.9
HPAFII	pancreas	carcinoma	ductal_carcinoma	15	15.55	15.56	15.37	16.05	NaN	NaN	NaN	15.33	14.55	15.39	14.15	NaN	15.38	NaN	14.35	15.42	NaN	NaN	13.87	11.77	14.63	12.9	14.51	14.55	13.89	13.03	15.28	NaN	NaN	NaN	NaN	13.28	16.44	14.56	13.7	14.31	14.44	9.94	14.63	13.96	15	14.81	15.12	13.69	15.34
HS294T	skin	malignant_melanoma		14.54	14.31	15.27	14.87	15.85	15	NaN	15.3	NaN	14.86	15.15	NaN	15.51	14.89	NaN	NaN	14.75	15	15	14.01	11.47	14.63	12.37	14.33	14.22	13	13.98	14.81	13.68	16.14	13.6	11.76	14.42	14.15	13.51	NaN	14.09	11.42	NaN	15.9	13.01	13.13	13.3	14.99	14.88	13.79
HS578T	breast	carcinoma	ductal_carcinoma	14.44	14.43	16.8	18.33	15.24	NaN	NaN	13.68	NaN	NaN	14.83	NaN	13.77	14	NaN	NaN	13.62	14.97	13.94	NaN	11.09	NaN	13.82	14.21	14.87	NaN	12.63	15.39	16.02	16.22	16.2	13.96	15.53	13.82	14.08	NaN	14.17	NaN	NaN	14.31	NaN	13.3	11.04	13.5	14.16	13.18
HS611T	haematopoietic_and_lymphoid_tissue	lymphoid_neoplasm	Hodgkin_lymphoma	13.77	13.87	15.33	13.92	15.57	15.57	NaN	13.6	NaN	14.52	16.02	NaN	14.22	14.56	NaN	NaN	14.05	14.67	14.15	14.59	NaN	13.99	14.71	14.21	13.56	15.75	13.85	14.93	13.27	14.31	14.75	13.1	6.3	13.44	14.11	NaN	14.01	13.69	5.94	14.53	11.89	13.77	12.01	13.84	14.86	13.41
HS683	central_nervous_system	glioma		14.69	14.98	15	14.81	15	16.85	NaN	14.78	NaN	15.62	14.91	NaN	14.34	14.8	NaN	NaN	14.9	14.44	15	13.75	11.71	14.78	11.15	12.72	13.73	13.05	12.95	14.49	14.3	14.3	12.41	11.76	10.43	12.97	14.23	13.67	14.47	11.54	8.51	14.29	12.6	13.03	12.61	14.95	15.1	15.23
HS688AT	skin	malignant_melanoma		15.81	15.62	15.04	13.5	17.84	14.72	NaN	15.45	NaN	14.82	14.98	NaN	14.93	14.87	NaN	NaN	13.44	14.56	12.78	NaN	12.7	13.21	12.43	16.26	14.26	14.62	12.11	15.88	14.17	15.56	14.5	NaN	11.81	14.85	14.73	16.93	10.81	12.65	10.16	14.49	14.25	14.59	14.24	14.88	15	14.79
HS729	soft_tissue	rhabdomyosarcoma		14.75	14.77	14.9	15	14.83	15	NaN	14.32	NaN	14.09	15.48	NaN	14	14.61	NaN	NaN	14.92	14.39	14.6	13.78	11.79	14.62	12.11	13.71	14.23	13.53	12.47	14.42	14.3	14.12	12.85	12.07	10.41	12.82	13.82	14.27	13.92	11.88	8.83	13.71	12.53	12.76	12.33	14.83	14.83	14.77
HS746T	stomach	carcinoma		14.01	13.99	15	14.85	15	15.1	NaN	15	NaN	14.61	15.69	NaN	15.05	14.67	NaN	NaN	14.23	14.69	15.16	13.58	10.66	14.51	11.2	13.62	13.61	13.47	13.82	14.9	13.02	13.32	11.86	12.25	10.27	12.95	13.65	14.36	13.88	10.95	NaN	14.34	12.7	12.55	12.27	14.72	14.99	13.46
HS766T	pancreas	carcinoma	ductal_carcinoma	14.01	14.89	15.24	15.16	13.27	16.01	NaN	14.99	NaN	14.56	16.48	NaN	14.36	14.9	NaN	NaN	15.3	15	14.45	14.52	12.73	14.12	11.58	15.78	13.8	13.73	13.73	15.54	15.42	14.74	12.54	16.37	13.85	12.32	12.86	12.82	13.13	15	8.81	12.79	12.54	12.03	12.53	15.17	15	14.65
HS822T	bone	Ewings_sarcoma_peripheral_primitive_neuroectodermal_tumor		14.5	14.77	14.61	14.55	15.31	14.64	NaN	14.89	NaN	15.23	15.91	NaN	15.1	14.78	NaN	NaN	14.66	15.22	15	14.38	12.32	13.07	11.83	15	14.17	14.74	13.56	14.1	14	13.69	13.67	11.75	12.43	14.79	14.28	14.38	14.92	13.61	8.88	12.75	13.09	14.25	13.93	14.61	15.16	14.87
HS839T	skin	malignant_melanoma		16.12	14.96	14.26	14.97	15.03	14.78	NaN	14.66	NaN	14.71	16.26	NaN	13.55	17.18	NaN	NaN	15.1	14.54	15.44	15	12.78	16.39	NaN	14.86	13.37	14.88	13.68	14.96	16.45	16.83	14.48	13.89	16.37	15.57	16.1	15.87	14.75	13.26	10.07	14.41	14.47	13.3	11.86	16.75	17.48	16.95
HS852T	skin	malignant_melanoma		11.34	NaN	14.22	13.74	14.33	15.96	15.84	15.77	NaN	14	15.71	NaN	15.55	15	16.8	16.03	15.1	NaN	NaN	14.78	12.36	15.77	14.87	14.58	12.69	14.96	15.96	14.64	15	15.22	14.88	15.72	13.43	15	13.58	14.64	14.68	13.98	12.12	16.17	15.87	16.65	16.77	15.7	16.19	14.77
HS888T	bone	osteosarcoma		14.8	14.64	15	16.22	14.72	13.02	NaN	17.16	NaN	15.4	14.31	NaN	14.99	15.01	NaN	NaN	12.91	12.6	15.16	14.09	11.35	NaN	NaN	14.33	11.29	14	13.22	14.99	13.8	14.65	13.33	12.33	12.66	14.58	14.26	13.63	14.33	12.82	9.75	12.33	12.78	13.13	13.63	12.5	16.88	13.78
HS895T	skin	malignant_melanoma		14.97	15.95	14.63	15	15.01	14.96	NaN	15.43	NaN	16.16	16.75	NaN	15	14.72	NaN	NaN	16.15	14.77	16.06	14.36	12.75	14.58	NaN	12.98	14.39	13.71	13.41	15	15.78	15.88	13.67	13.26	14.96	14.46	13.66	13.85	14.82	12.33	10.22	15.44	13.26	12.94	13.79	15.61	15	14.98
HS934T	skin	malignant_melanoma		NaN	15.82	14.58	14.15	15	15.74	NaN	14.94	NaN	14.23	NaN	NaN	11.13	NaN	NaN	NaN	15.17	14.04	13.39	NaN	11.28	12.62	NaN	NaN	9.34	14.19	12.64	13.14	14.94	NaN	13.04	NaN	NaN	NaN	NaN	18.01	NaN	13.38	11.8	NaN	NaN	13.91	13.73	15	NaN	14.76
HS936T	skin	malignant_melanoma		13.97	16.88	14.65	16.71	15.99	15.18	15	15.49	NaN	15.4	14.81	NaN	15.57	15	15.56	15	15.47	NaN	NaN	13.06	13.01	13.62	15.19	15.02	14.86	15.19	16.29	15.38	15.88	15	14.18	15.71	14.66	15	14.79	15.93	14.49	12.87	NaN	15.69	15.27	14.86	15	15.13	15.7	14.9
HS940T	skin	malignant_melanoma		13.97	14.34	14.78	14	15.87	14.41	NaN	16.01	NaN	15.68	15.11	NaN	14.24	14.7	NaN	NaN	15.3	14.3	15.31	11.85	NaN	13.11	9.87	13.83	14.56	14.37	12.5	14.95	13.8	15.25	13.88	12.28	11.28	14.72	15.04	14.62	14.22	13.95	10.38	13.51	11.23	12.7	NaN	14.29	14.49	13.34
HS944T	skin	malignant_melanoma		14.08	16.64	15.74	16.77	17.61	16.68	16.65	17.16	NaN	14.75	15.25	NaN	15.26	14.48	16.17	15.37	14.83	NaN	NaN	13.47	11.71	13.5	14.1	14.45	13.23	13.45	14.11	14.61	14.83	15	11.62	15	13.39	12.76	13.59	14.05	13.17	9.94	8.02	13.8	14.13	12.99	11.56	15.53	16.58	14.4
HSC2	upper_aerodigestive_tract	carcinoma	squamous_cell_carcinoma	14.47	14.34	14.4	14.91	14.82	15.88	NaN	14.97	NaN	14.34	15.38	NaN	14.52	13.69	NaN	NaN	15.2	15.15	15.38	14.2	10.81	14.5	11.73	13.19	11.55	11.98	12.4	14.82	14.63	11.58	11.13	13.32	9.45	11.29	13.31	12.68	12.73	9.11	NaN	12.33	10.27	NaN	10.78	14.81	14.82	13.6
HSC3	upper_aerodigestive_tract	carcinoma	squamous_cell_carcinoma	14.63	14.84	15	15.64	16.68	NaN	NaN	NaN	14.48	14.28	15	14.72	NaN	14.9	NaN	13.98	12.63	NaN	NaN	15.51	15.26	15.34	14.66	13.75	13.9	15.3	14.39	15.44	15.27	15.77	NaN	NaN	12.18	15.98	13.17	14.92	14.03	10.26	7.62	15.62	14.24	14.24	14.13	16.69	16.43	14.9
HSC4	upper_aerodigestive_tract	carcinoma	squamous_cell_carcinoma	14.22	14.65	14.3	14.11	14.83	15.43	15.46	15.26	NaN	14.11	15	NaN	14.56	14.3	14.28	15	15.72	NaN	NaN	14.27	10.54	13.17	13.05	12.73	12.49	11.31	11.15	14.35	12.18	11.65	11.8	13.82	13.04	12.91	14.32	13.84	13.93	12.15	7.86	13.05	11.53	11.79	11.63	14.58	14.85	13.54
HT1080	soft_tissue	fibrosarcoma		14.33	14.87	15	15.89	14.95	15	NaN	14.95	NaN	14.63	15.68	NaN	14.35	14.41	NaN	NaN	15.27	14.19	15	14.31	10.62	14.33	12.12	13.91	11.99	11.94	12.57	14.88	14.62	11.13	11.93	12.7	10.44	13.13	14.02	13.21	14.26	10.36	8.74	13.72	10.77	10.6	12	14.53	14.75	13.81
HT115	large_intestine	carcinoma		13.58	15.68	15.86	15.94	15.53	NaN	NaN	NaN	15.44	14.14	16.08	15.4	NaN	14.49	NaN	16.02	16.41	NaN	NaN	15.5	11.4	NaN	NaN	15.82	15.47	14.85	12.54	15.49	15.61	15.16	NaN	NaN	13.81	14.09	16.6	14.78	15.51	12.59	8.84	13.22	16.44	14.61	13.61	NaN	15	16.85
HT1197	urinary_tract	carcinoma		14.1	14.82	15.18	14.74	14.85	15.37	NaN	15	NaN	14.43	14.86	NaN	14.87	13.49	NaN	NaN	15.27	14.46	14.83	14.12	11.59	13.3	11.09	11.67	12.43	11.34	12.55	14.23	14.31	13.91	11.15	12.23	9.46	NaN	13.04	13.46	13.43	9.82	7.7	12.86	NaN	13.56	12.44	14.17	14.42	12.49
HT1376	urinary_tract	carcinoma	transitional_cell_carcinoma	11.65	14.94	15.65	14.76	15.13	15.75	15.55	16.11	NaN	14.44	15.85	NaN	12.41	14.06	12.22	14.81	15.75	NaN	NaN	13.7	13.44	15.66	14.58	14.89	13.6	12.58	14.3	13.48	15.5	15	14.96	14.26	16.49	15.54	15.72	15	13.84	12.84	9.19	14	13.82	14.73	13.49	16.42	15.07	17.42
HT144	skin	malignant_melanoma		15.59	12.79	14.69	14.69	14.91	15.09	NaN	15.12	NaN	14.91	15.34	NaN	14.93	14.68	NaN	NaN	15.67	14.72	15	13.62	11.33	14.23	12.16	14.1	13.19	12.77	12.17	14.85	12.65	11.83	11.55	12.14	10.11	12.32	14.1	13.59	14.06	9.77	NaN	12.89	12.86	12.2	11.85	14.9	14.81	14.01
HT29	large_intestine	carcinoma	adenocarcinoma	13.39	14.94	14.76	14.46	15.03	NaN	NaN	NaN	14.56	13.7	14.47	14.12	NaN	13.28	NaN	14.52	15.19	NaN	NaN	14.02	12.38	14.2	14.34	14.91	15.69	15	14.57	14.76	15	15.43	NaN	NaN	13.89	15	15.55	16.29	14.39	15	10.05	12.81	15.2	15.5	13.35	13.61	15.43	15
HT55	large_intestine	carcinoma	adenocarcinoma	13.66	14.7	15	14.86	14.55	15	14.06	15.18	NaN	14.35	14.94	NaN	14.01	13.35	14	13.88	14.94	NaN	NaN	14.21	11.59	14.25	14.47	15.11	15.66	14.99	14.11	14.58	16.39	16.64	14.96	14.04	12.14	15.61	16.32	15.76	14.53	14.1	9.54	12.99	12.74	14.08	12.61	15.23	14.83	15.53
HUCCT1	biliary_tract	carcinoma		14.07	14.42	15.79	14.9	14.92	NaN	NaN	NaN	13.58	13.37	14	NaN	NaN	14.91	NaN	15.54	NaN	NaN	NaN	14.55	10.85	13.3	12.36	14.16	12.4	13.27	12.61	15	12.12	16.47	NaN	NaN	12.52	13.72	10.66	NaN	13.33	11.82	8.14	12.73	12.97	13	12.19	14.77	14.75	15.94
HUH1	liver	carcinoma	hepatocellular_carcinoma	14.63	12.95	14.67	14.73	NaN	15.02	NaN	16.58	NaN	14.68	15.32	NaN	15	15.31	NaN	NaN	16.54	15.91	16.05	13.42	12.23	15.89	15	16.88	14.98	16.13	14.21	15.39	16.1	15.81	15	NaN	15.74	14.87	15	14.1	16.42	15.77	NaN	14.02	13.65	14.85	12.43	14.85	15.25	15.35
HUH28	biliary_tract	carcinoma		15.95	NaN	17.02	15	16.91	NaN	NaN	NaN	16.96	14.63	16.84	16.18	NaN	15.21	NaN	17.34	15.53	NaN	NaN	13.58	11.92	14.68	NaN	15.26	17.45	14.88	11.81	15	15.41	15.78	NaN	NaN	13.05	16.22	15.74	15.4	15.64	NaN	7.82	13.55	14.78	14.96	13.07	NaN	17.99	14.98
HUH6	liver		hepatoblastoma	15.86	14.3	15	NaN	NaN	14.61	13.86	14.84	NaN	13.75	15.06	NaN	13.53	13.89	15.37	14.46	15	NaN	NaN	12.81	10.52	11.99	NaN	NaN	14.65	13.23	12.17	14.22	10.4	14.47	13.2	NaN	11.14	12.56	12.8	12.52	14.56	12.44	NaN	12.49	11.02	10.85	11.45	13.86	14.09	17.88
HUPT3	pancreas	carcinoma		13.35	14.67	14.82	15.32	14.46	14.98	NaN	14.65	NaN	14.72	15.79	NaN	14.49	14.36	NaN	NaN	14.8	14.85	14.78	14.41	11.54	14.24	13.4	13.09	14.22	13.06	12.43	14.19	13.38	14.1	13.36	14.72	14.03	14.3	12.75	13.68	13.84	12.18	9.02	13.91	13.41	12.97	12.96	14.57	14.7	14.55
HUPT4	pancreas	carcinoma		15.6	13.15	17.57	16.67	16.71	15	16.15	16.67	NaN	16.79	16.38	NaN	15	15.73	16.05	15.74	16.04	NaN	NaN	13.58	10.28	14.35	13.86	14.35	14.02	13.43	11.49	16.88	15.98	14.84	14.59	15.69	NaN	15.66	14.57	14.79	14.21	14.58	9.87	17.05	NaN	13.08	12.1	14.79	16.97	14.91
IALM	lung	carcinoma	large_cell_carcinoma	NaN	14.65	16.33	16.22	15.73	NaN	NaN	NaN	NaN	17.78	NaN	NaN	15.26	15.73	NaN	NaN	15.62	NaN	15.87	13.28	NaN	14.67	NaN	12.95	NaN	11.66	13.79	NaN	NaN	9.96	16.72	14.48	NaN	15.64	NaN	14.54	14.98	0.9	11.07	NaN	13.02	14.45	11.79	14.95	15	14.16
IGR1	skin	malignant_melanoma		14.07	13.2	15.47	15.97	16.46	15	NaN	13.83	NaN	14.02	14.5	NaN	14.02	13.91	NaN	NaN	15.55	14.58	14.24	13.4	10.76	14.79	13.95	14.82	13.57	13.01	NaN	12.98	14.59	15.6	15.46	12.84	14.13	13.58	13.05	NaN	13.83	11.21	9.38	14.52	13.53	13.5	13.25	12.34	11.96	12.76
IGR37	skin	malignant_melanoma		15.64	15	15	14.91	15.69	15.86	NaN	14.91	NaN	14.21	14.64	NaN	15.9	15.53	NaN	NaN	15.11	15.34	14.75	13.7	12.14	12.65	11.33	14.7	13.86	13.44	13.02	14.69	15.23	16.02	12.74	12.38	12.85	15.36	14.67	14.77	13.8	10.92	9.41	13.68	14.75	13.03	13.34	15.19	11.52	14.59
IGR39	skin	malignant_melanoma		7.49	14.03	14.72	15.59	15.23	15	NaN	15.5	NaN	16.02	15	NaN	14.95	NaN	NaN	NaN	15.94	15.5	15.26	14.33	12.11	15	14.63	15	15	13.72	14.66	15.8	16.14	15	15	13.9	15	13.27	16.34	14.84	14.32	13.53	NaN	14.66	14.01	13.82	13.78	14.89	14.93	14.35
IGROV1	ovary	carcinoma	adenocarcinoma	12.33	12.54	9.89	13.5	12.8	14.98	12.58	12.35	NaN	12.74	15.06	NaN	13.6	12.33	12.87	15.17	14.8	NaN	NaN	13.83	11.47	13.93	13.74	13.57	13.19	12.8	9.81	14.67	15.4	15.5	15	14.47	13.33	15	14.54	14.19	14.79	13.31	8.28	11.65	12.89	14.46	12.96	14.91	12.87	12.11
IGROV1	ovary	carcinoma	adenocarcinoma	14.88	13.88	NaN	15.57	15.96	15	15.65	15.65	NaN	11.91	16.03	NaN	14.61	14.8	14.92	NaN	15.84	NaN	NaN	13.92	11.71	13.75	14.6	14.74	13.73	14.09	NaN	15.26	15.13	15.05	15.02	14.83	13.78	14.12	14.56	15.34	14.59	11.25	8.07	13.57	12.76	13.23	11.73	15.27	15.47	12.37
IM95	stomach	carcinoma	intestinal_adenocarcinoma	14.4	15.2	15.3	16.39	14.78	16.3	NaN	14.84	NaN	14.26	13.17	NaN	15.57	14.17	NaN	NaN	15.41	14.55	15.46	14.28	11.7	14.73	13.33	14.93	13.49	14.9	14.45	15.23	13.83	14.32	15.59	13.74	15.02	12.89	13.11	NaN	14.86	14.85	NaN	13.95	12.05	13.86	12.06	12.96	13.89	13.38
IMR32	autonomic_ganglia	neuroblastoma		16.17	14.62	16.49	16.46	16.85	16.42	NaN	NaN	NaN	NaN	14.31	NaN	15	17.83	NaN	NaN	15.75	15	13.42	NaN	11.04	11.66	14.18	12.8	11.23	NaN	9.77	NaN	16.49	16.15	NaN	NaN	19.99	NaN	14.16	NaN	10.48	10.94	7.84	17.47	11.42	NaN	11.22	14.74	14.48	12.39
IPC298	skin	malignant_melanoma		14.8	14.97	14.8	14.7	15.56	15.31	15.26	15.08	NaN	13.89	15	NaN	15.34	14.61	15.52	15	15.49	NaN	NaN	14.11	NaN	15.04	14.76	14.85	15	14.62	14.47	15.81	15	16.54	14.92	13.94	11.87	16.33	14.87	14.91	15	12.27	9.11	14.05	14.61	13.3	12.92	15.26	15.83	14.94
ISHIKAWAHERAKLIO02ER	endometrium	carcinoma	adenocarcinoma	13.44	13.65	14.72	14.27	14.13	NaN	NaN	NaN	13.84	13.21	14.03	14.32	NaN	13.3	NaN	14.41	14.67	NaN	NaN	13.94	11.62	14.43	14.8	15.11	15.26	14.98	13.04	13.61	15	14.99	NaN	NaN	13.24	15	14.81	15	14.61	12	8.83	13.19	13.84	15.27	12.55	13.72	13.92	15.32
ISTMES1	pleura	mesothelioma		13.77	14.18	14.71	15.08	14.6	14.39	NaN	15.45	NaN	14.11	15.4	NaN	14.81	14.5	NaN	NaN	14.49	15	15	13.62	12.25	14.89	12.84	14.13	14.88	16.26	14.77	15.52	14.44	13.94	15.44	NaN	14.7	14.24	13.36	12.61	14.51	12.24	NaN	14.53	11.93	14.23	11.85	15.51	14.84	13.91
JHH1	liver	carcinoma	hepatocellular_carcinoma	14.84	NaN	14.99	14.45	14.89	15	NaN	15.11	NaN	14.66	15	NaN	14.98	14.95	NaN	NaN	15.53	15.19	15	14.77	12.21	14.7	14.74	15	12.95	14.35	14.75	14.96	14.88	15.18	15.48	14.4	15	14.86	14.89	11.91	14.33	11.38	NaN	14.23	12.97	14.81	12.4	14.84	14.87	14.7
JHH2	liver	carcinoma	hepatocellular_carcinoma	13.51	15	14.93	15.46	14.99	14.99	NaN	15.29	NaN	14.39	15	NaN	14.59	13.76	NaN	NaN	14.9	15.26	15.33	14.1	10.69	14.25	12.91	13.47	12.98	12.54	13.2	14.34	14.97	15	11.41	12.18	15	13.4	14.52	13.82	13.56	11.59	NaN	13.3	11.54	13.52	11.4	14.49	14.1	13.15
JHH4	liver	carcinoma	hepatocellular_carcinoma	14.96	15.25	15.22	14.44	13.98	15.32	NaN	14.93	NaN	13.56	14.76	NaN	14.83	15	NaN	NaN	14.9	14.83	15.52	14.01	12.24	14.77	14.82	15.75	12.76	15.33	14.35	14.62	15.17	15.38	14.71	14.44	11.98	13.98	14.26	14.05	13.72	11.94	7.56	14.67	11.85	14.05	11.56	15.36	14.84	15.42
JHH5	liver	carcinoma	hepatocellular_carcinoma	13.63	14.4	15.01	15.59	15.94	14.85	NaN	14.49	NaN	14.47	14.01	NaN	13.71	13.64	NaN	NaN	15.24	14.52	15	14.22	11.36	14.33	10.95	12.27	11.57	11.93	12.19	14.85	12.98	11.6	11.83	11.68	10.36	12.35	12.86	12.53	13.3	14.64	7.7	NaN	11.27	11.58	11.57	14.76	14.55	14.65
JHOC5	ovary	carcinoma	clear_cell_carcinoma	12.18	15.22	15.31	14.92	15.26	NaN	NaN	NaN	14.69	14.13	15	14.78	NaN	15.17	NaN	14.48	15.13	NaN	NaN	14.39	11.7	14.85	14.67	15	14.76	15.25	14.1	14.55	15	15.01	NaN	NaN	12.33	15	14.73	15	13.47	11.19	9.97	13.92	14.27	14.92	12.8	14.78	15.32	15.11
JHOM1	ovary	carcinoma	adenocarcinoma	16.03	14.82	14.54	15.74	14.55	15	NaN	NaN	NaN	16.61	16.56	NaN	14.71	14.83	NaN	NaN	15.31	14.66	14.82	14.57	12.42	14.31	14.29	14.14	16.66	14.24	NaN	14.98	15	17.33	14.27	14.8	11.94	14.62	14.88	12.86	14.85	11.06	7.7	12.78	13.05	13.14	12.48	14.78	14.04	14.72
JHOS2	ovary	carcinoma	adenocarcinoma	14.35	14.37	14.33	16.44	14.73	15	NaN	14.56	NaN	16.76	15.66	NaN	14.68	15.28	NaN	NaN	15.04	15.13	14.8	14.29	12.98	14.34	14.36	14.71	14.53	15	13.29	14.88	15.81	15.75	14.94	14.78	12.91	13.52	14.73	14.82	14.6	11.87	11.46	14.27	13.85	13.12	13.37	14.85	14.45	14.26
JHUEM1	endometrium	carcinoma	adenocarcinoma	14.93	14.92	15.09	14.98	14.84	15.37	NaN	14.61	NaN	14.62	14.73	NaN	14.66	14.22	NaN	NaN	15.06	14.55	14.87	13.98	10.72	14.35	11.3	12.19	11.76	11.65	12.53	11.45	13.16	13.71	12.02	12.13	10.26	12.86	13.38	13.27	13.9	10.84	7.79	13.74	11.25	12.02	11.37	14.68	13.25	14.34
JHUEM2	endometrium	carcinoma	adenocarcinoma	13.77	14.4	15.3	15.63	14.8	NaN	NaN	NaN	14.58	12	15	18.26	NaN	15.75	NaN	14.75	14.98	NaN	NaN	15.58	12.1	15.38	12.75	14.6	15.19	15.5	15.33	15.88	14.67	15.54	NaN	NaN	12.77	15.85	13.22	15.43	13.83	11.19	8.12	15.3	15.19	12.35	13.04	14.13	14.68	12.88
JHUEM3	endometrium	carcinoma	adenocarcinoma	14.41	17.34	NaN	15.41	17.08	15	NaN	NaN	NaN	NaN	15	NaN	16.74	14.75	NaN	NaN	13.76	17.95	18.07	13.14	11.79	14.42	15.38	15.46	14.66	13.42	NaN	16.23	15	18.75	12.45	13.51	10.08	14.21	12.12	11.6	13.35	11.74	8.43	NaN	13.47	12.72	13.9	14.7	14.25	NaN
JHUEM7	endometrium	carcinoma	adenocarcinoma	14.7	16.3	NaN	15.32	14.82	16.13	NaN	16.94	NaN	14.56	15	NaN	14.78	15	NaN	NaN	14.83	15.35	15	13.69	12.27	14.9	13.73	15.2	16.6	15.64	14.67	15.79	NaN	NaN	15.69	13.66	9.99	14.95	15	NaN	14.82	13.06	NaN	14.42	11.87	NaN	12.86	14.58	14.79	13.85
JIMT1	breast	carcinoma	ductal_carcinoma	13.9	14.3	14.92	15.29	15.1	NaN	NaN	NaN	13.59	14.24	15.08	14.74	NaN	14.96	NaN	15.22	15.28	NaN	NaN	15.27	11.97	14.42	14.44	15.11	14.27	14.7	14.81	14.84	15	16.37	NaN	NaN	12.39	NaN	15	14.92	13.65	10.92	8.6	12.94	13.1	14.61	13.43	12.98	14.54	14.91
JL1	pleura	mesothelioma		14.8	15.28	11.07	14.98	14.99	15.69	NaN	13.52	NaN	11.56	13.9	NaN	15.2	15.49	NaN	NaN	15	15	15.3	14.25	12.66	14.2	14.5	13.5	15.78	14.73	15	15	14.26	14.09	15	14.5	15.27	14.83	12.76	13.86	14.82	13.14	NaN	14.54	12.22	13.96	12.94	15	15.43	14.66
JMSU1	urinary_tract	carcinoma		11.95	14.03	15.15	14.87	16.13	NaN	NaN	NaN	14.31	11.6	16.01	14.67	NaN	13.13	NaN	14.68	15.3	NaN	NaN	15.14	11.69	14.44	14.22	15	12.85	13.12	13.51	14.76	15	15.97	NaN	NaN	12.2	15.88	13.03	14.49	13.07	10.41	7.42	15	13.22	12.51	12.73	16.05	15.74	14.6
JURKAT	haematopoietic_and_lymphoid_tissue	lymphoid_neoplasm	acute_lymphoblastic_T_cell_leukaemia	14.17	14.52	12.58	15	15.69	NaN	NaN	NaN	13.34	12.67	15	16.39	NaN	15.79	NaN	15.7	14.68	NaN	NaN	14.69	12.17	16.04	14.39	14.27	14.73	14.78	15.31	15	14.87	14.99	NaN	NaN	13.19	14.93	13.22	14.1	14.66	10.89	7.85	15.59	12.3	14.6	12.31	14.88	15.36	14.72
JVM2	haematopoietic_and_lymphoid_tissue	lymphoid_neoplasm	chronic_lymphocytic_leukaemia; small_lymphocytic_lymphoma	NaN	14.8	NaN	NaN	13.58	NaN	NaN	NaN	13.2	13.62	14.09	NaN	NaN	13.93	NaN	15.22	14.07	NaN	NaN	17.39	NaN	NaN	18.09	NaN	NaN	NaN	NaN	14.61	15.18	15.94	NaN	NaN	NaN	15.01	NaN	NaN	13.97	12.58	8.08	13.9	NaN	12.93	NaN	NaN	NaN	NaN
K029AX	skin	malignant_melanoma		14.78	14.79	15.13	15.3	15.66	15.59	NaN	14.14	NaN	14.8	14.52	NaN	14.92	14.6	NaN	NaN	15.12	15.47	15.1	13.74	12.32	14.88	12.53	11.97	15	15.02	15.65	14.79	16.02	16.23	15	14.93	10.59	14.88	13.12	13.39	15.37	13.01	9.1	13.94	15.35	13.74	13.87	14.8	14.26	14.82
KALS1	central_nervous_system	glioma		14.32	14.8	15.35	14.95	14.87	14.91	14.9	15.09	NaN	14.9	14.75	NaN	14.5	14.87	15.84	15.03	14.81	NaN	NaN	14.21	11.63	13.59	12.5	13.38	12.46	12.37	12.39	14.48	13.55	13.54	12.72	13.47	11.94	14.03	13.02	12.57	14.6	13.08	8.86	13.93	13.19	14.11	13.6	14.69	14.71	13.23
KASUMI2	haematopoietic_and_lymphoid_tissue	lymphoid_neoplasm	acute_lymphoblastic_B_cell_leukaemia	12.95	14.8	13.11	13.6	14.22	14.64	NaN	13.68	NaN	14.11	14.2	NaN	13.81	14.61	NaN	NaN	14.9	15.32	14.24	13.46	9.66	12.33	10.36	13.95	11.59	12.72	11.49	13.81	11.94	14.54	NaN	13.71	11.18	15.07	13.36	13.54	12.69	12.79	7.96	14.51	13.45	12.18	12.05	13.93	16.06	12.31
KCL22	haematopoietic_and_lymphoid_tissue	haematopoietic_neoplasm	blast_phase; chronic_myeloid_leukaemia	12.21	14.09	14.78	15.96	15.85	NaN	NaN	NaN	15.77	13.13	16.14	15	NaN	16.87	NaN	15.47	14.85	NaN	NaN	14.83	11.95	16.29	13.52	14.04	14.48	14.73	15	15.4	14.88	14.88	NaN	NaN	13.01	14.82	12.22	13.49	14.65	10.06	7.55	14.07	12.49	14.75	12.79	14.69	15.26	14.83
KE39	stomach	carcinoma		13.26	14.51	13.18	12.93	14.27	12.75	NaN	14.89	NaN	13.79	13.82	NaN	14.15	13.94	NaN	NaN	15.02	13.63	13.71	12.91	10.78	11.27	11.93	14.15	11.53	12.8	12.35	12.86	12.7	12.64	13.25	11.51	12.22	13.55	13.81	13.73	12.85	13.15	8.56	12.74	12.49	12.96	12.34	14.52	15	14.2
KE39	stomach	carcinoma		14.57	15.73	15.8	15.62	15	NaN	NaN	NaN	15.14	14.26	15.55	18.05	NaN	15	NaN	15	15.37	NaN	NaN	15.23	11.94	14.45	13.43	14.56	14.69	14.82	15.19	15.25	14.57	14.78	NaN	NaN	13.96	14.64	14.4	15	14.77	13.01	9.34	14.22	13.09	14.06	12.99	14.99	15.52	15.69
KELLY	autonomic_ganglia	neuroblastoma		15	14.59	NaN	17.35	17.68	15	15.44	16.87	NaN	NaN	16.04	NaN	15.3	15.89	16.59	NaN	15.61	NaN	NaN	NaN	11.38	15.4	13.38	13.31	10.97	12.6	NaN	14.72	14.13	14.67	14.2	12.14	13.51	15.44	14.54	14.22	14.39	11.05	5.39	14.01	NaN	14.86	13.13	14.44	16.68	NaN
KG1C	central_nervous_system	glioma	astrocytoma_Grade_IV	11.83	14.36	15.64	14.78	16.21	15.48	NaN	14.92	NaN	15.05	14.41	NaN	16.03	15	NaN	NaN	15.81	15.51	14.7	12.24	12.7	13	11.44	16.22	13.99	13.65	11.37	12.36	13.9	15	13.48	14.56	13.29	15	14.28	15	13.21	12.59	9.87	15.27	14.84	13.47	13.14	15.76	14.62	14.86
KLE	endometrium	carcinoma	adenocarcinoma	NaN	18.1	17.03	15.11	16.78	NaN	NaN	NaN	14.4	14.29	16.41	15.47	NaN	16.9	NaN	14.82	16.33	NaN	NaN	14.38	10.99	12.85	NaN	14.29	12.48	NaN	12.74	15.55	14.6	13.84	NaN	NaN	12.81	15.78	15.49	14.56	13.98	12.62	9.28	12.3	13.22	13.46	13.15	NaN	16.72	14.58
KM12	large_intestine	carcinoma	adenocarcinoma	12.68	12.53	NaN	13.32	14.35	15.35	13.11	13.49	NaN	13.47	15.26	NaN	13.55	13.15	12.88	14.06	15.19	NaN	NaN	13.37	11.89	14.08	14.24	14.21	12.48	NaN	8.99	14.98	15	15.84	16.26	11.69	12.65	16.61	13.67	12.39	13.62	13.08	7.61	11.78	12.8	12.35	12.02	13.96	13.55	13.1
KMBC2	urinary_tract	carcinoma		13.94	13.6	14.87	14.71	14.8	14.61	NaN	14.95	NaN	15.55	13.99	NaN	13.9	14.38	NaN	NaN	14.81	14.15	14.46	14.11	11.91	12.85	8.96	14.24	11.73	12.71	11.75	14.3	14.58	15.76	11.62	12.87	12.45	14.28	13.32	14.3	12.82	12.68	8.27	11.8	12.88	13.21	13.18	14.67	NaN	14.86
KMH2	haematopoietic_and_lymphoid_tissue	lymphoid_neoplasm	Hodgkin_lymphoma	11.7	13.15	14.76	15.4	14.97	NaN	NaN	NaN	15.87	14.19	16.43	16.98	NaN	15	NaN	16.04	14.78	NaN	NaN	14.66	NaN	17.12	14.35	14.89	14.65	13.88	14.7	14.99	14.27	14.57	NaN	NaN	11.02	14.84	12.47	13.63	14.47	9.7	7.03	12.68	12.82	12.93	12.92	15.02	16.1	14.39
KMRC1	kidney	carcinoma	clear_cell_renal_cell_carcinoma	14.16	14.79	15.28	14.73	14.83	15.13	NaN	15.15	NaN	14.39	16.2	NaN	15	14.73	NaN	NaN	15.55	15	15.26	14.27	11.48	14.52	14.53	15.04	14.43	15.4	14.36	14.96	15	15.43	14.69	14.59	14.6	14.97	14.11	13.85	14.28	11.33	10.29	14.63	12.89	14.73	13.27	14.88	14.91	14.44
KMRC2	kidney	carcinoma	clear_cell_renal_cell_carcinoma	14.74	14.65	14.85	15.25	15.48	15	NaN	15.07	NaN	14.4	15.63	NaN	14.96	14.73	NaN	NaN	15	14.59	14.8	14.28	13.65	14.42	12.12	13.73	14.35	14.53	13.44	15.3	15.38	15	13.69	13.33	10	14.46	13.43	13.12	14.71	12.01	10.34	15.35	13.95	14.01	14.29	14.77	14.72	14.76
KMRC20	kidney	carcinoma	renal_cell_carcinoma	13.58	14.63	15.15	15.05	14.4	NaN	NaN	NaN	14.65	13.93	14.41	14.11	NaN	15.91	NaN	14.24	14.8	NaN	NaN	14.52	12.22	14.77	14.36	15.12	14.97	15.11	14.77	15	15	15	NaN	NaN	12.64	15.25	15.14	14.82	13.95	13.96	8.59	13.65	12.7	14.4	12.56	14.92	14.93	15.39
KMRC3	kidney	carcinoma	clear_cell_renal_cell_carcinoma	NaN	14.52	14.79	14.8	13.58	15	NaN	15.39	NaN	NaN	15	NaN	15.91	14.9	NaN	NaN	14.84	14.95	13.69	13.78	12.19	13.56	NaN	NaN	14.68	13.2	13.53	NaN	13.84	NaN	14.51	13.85	12.65	11.84	14.54	12.16	NaN	13.06	NaN	16.99	11.94	13.94	12.94	14.2	14.61	14.24
KMS11	haematopoietic_and_lymphoid_tissue	lymphoid_neoplasm	plasma_cell_myeloma	12.75	14.36	NaN	14.56	14.67	14.02	14.04	14.01	NaN	12.63	13.22	NaN	15.03	14.8	16.05	14.99	14.91	NaN	NaN	NaN	10.1	12.88	12.63	12.14	12.08	NaN	7.06	14.08	11.91	15.71	13.12	11.28	11.79	17.09	12.55	12.65	12.94	11.93	3.33	12.31	11.93	12.5	10.57	12.44	13.65	NaN
KNS42	central_nervous_system	glioma		14.38	NaN	14.76	14.67	NaN	15.37	NaN	NaN	NaN	14.64	NaN	NaN	NaN	14.76	NaN	NaN	15	NaN	NaN	14.52	12.39	14.78	NaN	14.23	14.52	NaN	NaN	NaN	14.87	14.98	NaN	12.74	9.24	14.89	13.87	13.85	14.22	11.2	8.62	NaN	9.85	11.6	11.86	14.99	14.89	13.55
KNS60	central_nervous_system	glioma	astrocytoma_Grade_IV	14.5	13.33	16.22	16	15	15	15	17.15	NaN	13.67	14.84	NaN	12.85	14.48	14.05	15	15.89	NaN	NaN	13.52	9.38	11.57	12.44	15.67	12.48	12.8	11.15	14.81	11.98	16.01	13.12	NaN	12.99	12.8	14.48	17.1	12.52	11.39	7.21	12.69	13.39	11.75	11.84	16.44	16.45	15.81
KNS62	lung	carcinoma	squamous_cell_carcinoma	14.98	14.81	14.72	14.54	14.72	14.64	NaN	14.5	NaN	15.04	14.32	NaN	14.79	14.54	NaN	NaN	15	14.49	14.47	14.73	11.85	13.3	12.57	14.82	12.67	12.29	12.22	14.33	14.83	15.17	12.32	NaN	12.93	14.98	13.84	14.5	14.5	11.74	8.96	13.35	11.22	12.22	12.24	14.79	15.89	14.43
KNS81	central_nervous_system	glioma	astrocytoma_Grade_IV	15	15.3	16.26	15.91	17	18.02	15	15	NaN	15.63	15	NaN	13.71	13.62	14.81	15.39	16.47	NaN	NaN	13.52	11.27	11.85	15.54	15.64	14.56	12.99	13.87	16.05	NaN	15	17.33	NaN	NaN	13.73	14.85	15	13.53	12.68	8.82	13.74	14.28	12.96	13.05	17.34	15	17.41
KP2	pancreas	carcinoma		14.71	15.29	13.58	14.93	15.22	15.7	NaN	15.69	NaN	13.85	16.18	NaN	13.94	14.74	NaN	NaN	15.11	15.35	15.54	14.24	11.3	14.74	13.65	15.26	12.43	12.46	13.54	14.83	15.16	15.63	13.34	14.66	14.86	14.48	14.71	14.28	13.85	14.67	8.7	13.48	13.34	14.23	12.87	14.75	14.67	14.3
KP3	pancreas	carcinoma	ductal_carcinoma	14.37	15.51	15.55	15.5	15	NaN	NaN	NaN	15.61	14.97	15	NaN	NaN	15.89	NaN	14.74	15.41	NaN	NaN	13.95	12.04	15.59	14.38	14.95	13.68	14.87	14.51	14.9	15.17	14.72	NaN	NaN	12.53	14.75	NaN	12.63	13.32	11.53	9.67	13.02	12.85	13.98	12.7	18.42	17.41	15.9
KP4	pancreas	carcinoma	ductal_carcinoma	14.29	16.25	17	15.55	17.15	NaN	NaN	NaN	14.74	14.1	16.13	14.09	NaN	14.65	NaN	14.23	15	NaN	NaN	14.49	10.6	13.23	12.23	13.23	11.66	12.02	11.66	12.22	14.87	14.79	NaN	NaN	12.47	13.04	14.47	14.72	12.69	9.27	8.22	9.89	12.66	11.79	11.98	15.42	16.32	14.56
KPL1	breast	carcinoma	ductal_carcinoma	15.5	14.94	15.69	16.07	15.64	NaN	NaN	NaN	15.88	14.85	15.51	15.58	NaN	15	NaN	15.59	15.84	NaN	NaN	12.53	11.79	12.98	12.38	14.21	NaN	13.72	17.43	17.26	13.13	14	NaN	NaN	12.52	13.11	13.25	13.95	13.24	NaN	9.3	14.7	16.94	14.03	13.39	15.81	15.1	14.73
KPNSI9S	autonomic_ganglia	neuroblastoma		13.83	16.3	NaN	16.62	16.61	17.35	15	17.85	NaN	14.9	15.35	NaN	NaN	15.45	NaN	14.53	14.99	NaN	NaN	14.81	NaN	NaN	14.87	14.72	15.04	14.23	NaN	14.96	15.13	15.21	13	16.51	10.97	15	12.98	14.63	14.27	13.16	8.28	16.77	13.38	14.53	14.66	NaN	NaN	NaN
KPNYN	autonomic_ganglia	neuroblastoma		14.64	11.16	14.26	14.13	NaN	15.56	NaN	14.59	NaN	11.73	16.44	NaN	13.9	14.6	NaN	NaN	13.49	15.44	14.56	17.83	11.19	14.77	15.05	14.23	NaN	NaN	14.96	13.82	14.87	14.54	NaN	13.55	14.81	12.84	12.73	15	12.38	12.26	12.64	16.81	14.87	13.81	12.16	14.32	14.93	NaN
KU1919	urinary_tract	carcinoma	transitional_cell_carcinoma	13.31	13.41	14.05	13.67	13.13	NaN	NaN	NaN	15.13	12.48	15.26	14.01	NaN	12.89	NaN	14.21	14.73	NaN	NaN	14.29	11.84	13.08	15	15	15.54	15	13.75	15.42	17.39	16.4	NaN	NaN	12.31	16.25	14.56	18.22	15.39	10.47	8.36	12.18	NaN	13.84	12.59	15.29	12.76	14.99
KURAMOCHI	ovary	carcinoma	undifferentiated_carcinoma	15.23	16.31	16.31	16.2	13.84	NaN	NaN	NaN	16.53	16.04	14.34	15.95	NaN	15.34	NaN	15.24	15	NaN	NaN	13.29	11.75	14.7	13.51	14.89	13.71	13.17	12.85	14.32	14.61	14.52	NaN	NaN	12.41	15.63	14.07	13.4	13.66	10.98	9.09	13.69	13.9	13.88	12.99	16.32	14.98	16.94
KYM1	soft_tissue	rhabdomyosarcoma		14.09	14.72	14.75	14.09	14.31	14.92	NaN	14.98	NaN	14.18	14.04	NaN	14.37	14.13	NaN	NaN	14.98	14.23	14.81	14.2	10.33	12.93	11.61	13.47	11.84	NaN	10.32	14.44	13.35	14.69	11.42	12.29	11.33	14.27	13.74	14.15	13.24	10.83	7.7	13.52	11.49	12.13	11.87	14.43	NaN	12.32
KYSE140	oesophagus	carcinoma	squamous_cell_carcinoma	14.9	14.9	14.98	14.79	14.95	NaN	NaN	NaN	14.34	14.79	15.21	17.12	NaN	14.82	NaN	14.56	15	NaN	NaN	14.01	11.79	12.15	13.1	14.4	11.78	12.29	13.04	14.36	14.84	14.83	NaN	NaN	12.56	14.86	14.42	15.71	12.55	11.71	8.69	13.14	13.15	13.6	12.35	14.91	14.85	15.23
KYSE150	oesophagus	carcinoma	squamous_cell_carcinoma	12.63	15.15	14.6	13.92	14.88	14.9	NaN	15.12	NaN	14.45	15	NaN	14.77	14.73	NaN	NaN	15.35	15.31	14.02	14.92	11.44	14.19	12.39	14.77	12.57	12.93	12.73	14.49	14.53	14.65	13.71	14.81	11.83	15.26	14.7	14.79	13.83	11.39	7.3	14.18	14.14	11.48	11.7	14.59	16.11	14.88
KYSE180	oesophagus	carcinoma	squamous_cell_carcinoma	15	14.92	15.34	14.95	15.63	NaN	NaN	NaN	15.11	14.35	15.66	15.1	NaN	14.47	NaN	14.67	15	NaN	NaN	14.15	12.29	14.7	13.86	14.71	12.4	13.1	13.8	15.25	15.29	15.37	NaN	NaN	12.65	13.85	13.98	15.14	13.02	12.15	8.42	12.58	12.64	14.79	12.23	15.09	15	15.27
KYSE30	oesophagus	carcinoma	squamous_cell_carcinoma	14.12	14.73	14.63	14.38	15.27	14.72	NaN	15.06	NaN	13.6	14.9	NaN	14.99	14.59	NaN	NaN	14.85	14.73	14.39	14.36	11.58	13.06	11.77	14.56	12.38	12.25	11.53	14.27	14.79	15.16	12.79	12.05	11.71	14.64	14.48	14.58	13.11	10.89	7.37	12.21	12.64	12.5	12.61	14.94	15.45	14.67
KYSE410	oesophagus	carcinoma	squamous_cell_carcinoma	14.76	14.35	15	15.41	14.83	15.35	15.69	15.47	NaN	14.1	15.29	NaN	14.82	13.79	14.99	14.56	15	NaN	NaN	13.72	11.57	12.61	11.71	12.49	12.22	13	11.81	13.62	13.69	12.45	12.61	NaN	12.69	13.35	13.78	12.6	13.9	13.25	7.69	12.22	12.68	12.89	12.18	14.85	14.8	13.41
KYSE450	oesophagus	carcinoma	squamous_cell_carcinoma	14.78	14.6	14.41	14.6	14.84	15	NaN	14.78	NaN	12.88	15	NaN	14.91	15.25	NaN	NaN	15.08	15.27	15.55	14.92	12.46	14.13	14.85	14.83	14.95	15.2	14.36	15.05	14.85	14.98	15	14.68	11	15.02	14.61	14.08	14.94	12.61	9.8	14.46	13.07	14.18	12.85	15.41	15.11	14.8
KYSE510	oesophagus	carcinoma	squamous_cell_carcinoma	13.08	14.37	14.88	14.74	14.82	14.47	NaN	14.9	NaN	13.88	14.36	NaN	14.95	14.84	NaN	NaN	14.86	14.33	13.99	14.34	11.91	13.27	12.34	14.51	12.53	12.21	11.66	14.29	15.07	15.28	12.87	12.06	12.61	14.84	14.32	14.46	13.42	11.42	9.1	13.18	12.84	12.89	13.1	14.51	14.88	14.4
KYSE520	oesophagus	carcinoma	squamous_cell_carcinoma	14.71	14.86	17.23	14.61	14.99	14.45	NaN	17.18	NaN	17.18	NaN	NaN	14.53	14.78	NaN	NaN	14.93	15.56	15.36	13.21	12.47	13.45	14.37	14.89	15.93	14.88	13.6	15.69	15	NaN	14.84	13.87	9.91	14.08	13.73	13.68	14.76	11.4	8.78	13.33	14.89	14.26	13.1	14.97	14.82	14.68
KYSE70	oesophagus	carcinoma	squamous_cell_carcinoma	14.74	14.93	16.93	16.06	16.83	16.88	16.31	15	NaN	14.66	16.75	NaN	15	15.64	16.49	15.27	15.62	NaN	NaN	13.85	13.79	14.76	14.68	15	15.54	14.11	15	15	15.77	15	14.49	12.81	15.42	15.51	14.89	15	14.68	12.77	9.7	15	13.49	15	15.82	16.04	16.34	15.21
L33	pancreas	carcinoma		14.56	13.87	14.58	14.34	14.24	15.21	13.98	14.53	NaN	14.27	15.68	NaN	14.45	14.46	14.43	15.12	15.26	NaN	NaN	14.42	14.17	14.34	14.47	14.66	15.82	14.44	13.68	15.23	16.07	15	14.78	14	13.13	15.89	14.62	15.33	14.73	14.9	9.98	14.2	13.73	15.99	12.63	14.87	13.97	14.82
LAMA84	haematopoietic_and_lymphoid_tissue	haematopoietic_neoplasm	blast_phase; chronic_myeloid_leukaemia	12.89	14.31	15.63	14.82	15	NaN	NaN	NaN	15	13.42	17.47	15	NaN	15	NaN	15	13.72	NaN	NaN	15.73	12.33	15.6	13.53	13.62	13.22	14.94	15	15.6	14.69	14.93	NaN	NaN	12.92	14.81	11.96	13.49	14.74	10.48	8.11	14.37	12.4	NaN	NaN	17.46	15.01	15.11
LC1SQSF	lung	carcinoma	squamous_cell_carcinoma	13.32	15.11	14.79	14.52	15.1	15.63	NaN	17.07	NaN	14.89	17.55	NaN	14.67	15.2	NaN	NaN	15	15	15.06	14.19	13.89	13.72	14.58	14.52	15	14.99	15.43	14.58	16.95	15	15	14.9	14.86	14.21	14.24	14.06	14.7	14.9	NaN	14.58	11.76	14.41	13.25	14.9	15.38	14.65
LCLC103H	lung	carcinoma	large_cell_carcinoma	15.24	14.95	15.18	15.31	15.48	NaN	NaN	NaN	13.42	14.61	15.18	14.83	NaN	14.09	NaN	14.51	14.45	NaN	NaN	14.66	11.89	14.7	15	15.39	15.97	15.64	15.03	14.88	15	15	NaN	NaN	12.75	15	14.21	15.48	14.85	11.98	10.47	14.76	14.63	15	13.93	15.48	15.09	15
LCLC97TM1	lung	carcinoma	large_cell_carcinoma	13.49	NaN	14.11	14.02	13.33	14.77	14.84	14.9	NaN	14.38	13.78	NaN	14.53	14.64	14.74	NaN	14.64	NaN	NaN	13.98	10.61	13.68	10.44	13.48	13.57	11.28	12.09	14.22	10.92	13.86	NaN	NaN	11.66	17.68	12.54	13.08	16.82	12.58	NaN	13.43	12.97	NaN	13.81	14	13.94	NaN
LI7	liver	carcinoma	hepatocellular_carcinoma	14.45	12.42	12.95	14.69	16.17	NaN	NaN	NaN	13.62	13.09	16.17	13.55	NaN	14.07	NaN	15.99	15	NaN	NaN	12.89	11.51	12.67	12.1	13.56	13.24	12.98	9.79	15.84	14.61	15.01	NaN	NaN	13.04	14.32	14.63	NaN	10.55	11.97	7.81	14.86	12.53	12.34	11.46	14.74	15.34	15.58
LK2	lung	carcinoma	squamous_cell_carcinoma	13.38	14.86	12.84	15.52	15.26	15	NaN	14.22	NaN	13.97	14.52	NaN	15.02	15.13	NaN	NaN	14.37	14.89	14.91	13.98	11.77	14.81	12.79	13.57	13.34	12.95	12.51	14.98	11.78	14.47	16.36	12.1	13.27	13.03	14.79	NaN	13.9	10.74	8.05	13.8	12.72	NaN	12.27	14.83	15.4	13.97
LMSU	stomach	carcinoma	adenocarcinoma	14.59	14.78	14.81	14.09	14.07	14.9	NaN	14.89	NaN	14.33	14.99	NaN	14.34	14.57	NaN	NaN	14.51	14.04	14.93	14.33	12.28	14.71	13.49	13.05	12.78	12.78	13.25	14.51	15.89	15.9	13.04	14.3	10.37	14.17	13.78	13.45	14.56	10.74	9.57	14.07	13.76	12.6	12.09	15	14.83	14.1
LN18	central_nervous_system	glioma	astrocytoma_Grade_IV	13.85	14.42	14.08	14.52	14.16	NaN	NaN	NaN	13.58	13.8	14.82	13.82	NaN	13.38	NaN	14.82	15.16	NaN	NaN	14.96	11.87	14.89	14.82	15	16.47	15.32	14.88	14.34	15	15.7	NaN	NaN	13.37	13.75	15.56	14.79	14.91	11.56	8.56	12.73	12.61	15.67	14.02	13.78	14.63	15
LN229	central_nervous_system	glioma	astrocytoma_Grade_IV	14.86	14.65	15.51	14.81	15.41	NaN	NaN	NaN	13.7	14.25	15.61	15.06	NaN	15	NaN	15.53	15.24	NaN	NaN	14.56	11.52	15	10.8	14.99	15	14.79	14.36	15.02	14.73	14.91	NaN	NaN	13.77	15.69	16.37	14.68	14.33	12.45	10.46	14.57	12.83	14.49	13.46	14.02	14.93	15
LNCAPCLONEFGC	prostate	carcinoma	adenocarcinoma	14.19	15	14.86	14.7	14.06	15.16	NaN	15.7	NaN	14.02	15	NaN	14.73	14.13	NaN	NaN	NaN	15.81	15.4	14.1	11.76	14.5	12.62	NaN	14.08	13.37	13.32	15.75	15	15.94	12.52	12.04	10.36	14.88	14.23	10.16	13.37	10.68	7.56	14.37	11.84	9.4	11.77	14.6	14.22	14.76
LOUNH91	lung	carcinoma	squamous_cell_carcinoma	14.78	17.28	15.89	16.78	15	15.77	17.17	17.5	NaN	16.66	15	NaN	15.41	16.1	17.17	16.18	14.79	NaN	NaN	14.05	11.93	14.72	14.1	14.31	12.48	12.67	13.41	16.1	14.9	15.17	11.63	14.81	14.36	15.26	13.76	14.7	13.61	11.32	9.97	13.84	14.96	13.46	13.44	14.95	15.99	14.86
LOVO	large_intestine	carcinoma	adenocarcinoma	14.29	15	NaN	NaN	NaN	18.03	16.8	17.57	NaN	17.6	17.59	NaN	15	14.93	15.36	15	15	NaN	NaN	14.72	11.49	14.71	13.76	14.44	13	13.55	14.3	15	14.72	15.6	13.2	13.88	12.41	14.88	14.62	14.54	13.98	12.81	9.64	16.64	14.36	13.17	15.68	14.65	17.71	14.46
LOXIMVI	skin	malignant_melanoma		12.72	14.51	15.45	14.97	15.2	14.96	NaN	16	NaN	14.41	16.76	NaN	15.03	15.34	NaN	NaN	14.78	15.53	15.66	14.2	12.24	14.88	14.91	13.99	16	15	14.78	15.84	15	16.97	15	14.74	9.84	14.39	14.14	12.64	14.66	11.61	8.36	14.6	14	NaN	12.48	14.7	14.89	14.45
LOXIMVI	skin	malignant_melanoma		13.31	14.85	14.89	12.87	18.14	NaN	NaN	12.23	NaN	13.85	15	NaN	13.93	14.97	13.54	15.65	16.36	NaN	NaN	14.74	10.51	NaN	15.54	16	13.65	15.46	14.4	15	15.67	15	18.06	17.08	NaN	16.24	17.11	NaN	14.8	12.68	NaN	14.79	13.69	12.25	11.87	11.64	16.9	13.81
LS1034	large_intestine	carcinoma	adenocarcinoma	15.82	14.76	14.84	14.78	15.24	15.58	NaN	15	NaN	14.28	17.9	NaN	16.44	14.77	NaN	NaN	14.69	16.24	16.1	13.99	11.46	13.86	12.47	13.55	14.04	13.2	13.17	16.49	13.78	14.59	13.29	10.23	10.17	14.53	14.39	12.51	14.03	11.99	7.71	14.72	13.46	12.46	13.22	14.27	14.56	14.29
LS123	large_intestine	carcinoma	adenocarcinoma	15.91	14.87	16.15	15.92	14.8	15	14.69	14.92	NaN	15.63	14.94	NaN	14.79	15	15	15.36	15	NaN	NaN	14.17	10.51	15.62	14.04	14.64	11.53	12.85	13.59	14.99	15.45	15.77	14.8	13.97	11.51	15.09	14.61	16.19	14.47	13.46	11.47	13.32	12.23	13.34	10.82	14.22	15.96	15.37
LS180	large_intestine	carcinoma	adenocarcinoma	13.95	15.72	13.74	15.38	14.9	NaN	NaN	NaN	14.79	14.17	15.19	15.12	NaN	14.24	NaN	14.18	15.06	NaN	NaN	13.97	11.88	14.19	14.21	14.79	15.01	15.11	14.6	15.04	15	15.61	NaN	NaN	12.84	15.19	15.36	15.74	13.55	14.75	8.14	14.21	12.87	14.86	12.76	14.92	15.08	14.27
LS411N	large_intestine	carcinoma	adenocarcinoma	15.35	15.41	15.53	15.23	15	NaN	NaN	NaN	14.37	14.42	16.1	15.7	NaN	14.14	NaN	15.21	15.67	NaN	NaN	14.55	11.81	15	14.67	15.38	14.49	15	15.21	15.69	15.31	15.8	NaN	NaN	13	15	NaN	15	14.21	12.44	8.6	13.18	15.4	12.79	12.8	17.11	17.25	17.13
LS513	large_intestine	carcinoma	adenocarcinoma	14.35	14.44	15.27	15.22	14.79	NaN	NaN	NaN	14.61	14.1	15.29	14.28	NaN	14.62	NaN	14.95	15	NaN	NaN	13.6	11.13	14.51	13.08	14.3	14.28	14.55	13.72	15	15.71	15.77	NaN	NaN	12.74	15	NaN	13.73	13.57	13.93	7.57	12.85	14.06	15	12.61	16.4	16.1	15.56
LU99	lung	carcinoma	large_cell_carcinoma	12.52	14.9	14.79	15	14.96	NaN	NaN	NaN	14.43	13.74	15.88	14.63	NaN	14.04	NaN	14.53	15	NaN	NaN	14.02	10.49	13.24	14.72	13.94	13.28	12.38	11.34	14.19	14.53	14.84	NaN	NaN	12.77	13.77	14.36	15.3	12.66	9.98	7.77	10.81	13.74	11.78	11.66	15.92	15.65	13.54
LUDLU1	lung	carcinoma	squamous_cell_carcinoma	14.68	14.73	16.41	14.95	14.82	16.36	NaN	15	NaN	14.98	15	NaN	14.81	13.82	NaN	NaN	13.88	14.5	14.93	14.28	11.87	14.59	NaN	12.8	NaN	11.99	12.31	14.17	14.81	15.35	12.56	12.05	10.65	10.53	12.81	14.39	13.77	11.79	9.44	14.52	13.63	12.87	12.76	15.65	14.96	14.73
LXF289	lung	carcinoma	adenocarcinoma	14.86	14.87	15	17.2	15	16.97	17.49	NaN	NaN	14.87	16.83	NaN	14.62	15.51	15.56	15	16.75	NaN	NaN	12.71	12.66	14.18	14.42	14.75	13	13.28	16.33	15.56	14.98	15	14.8	15.9	14.84	15.55	14.29	14.77	14.58	12.34	8.36	17.92	14	14.93	15.39	16.02	15.6	14.84
M059K	central_nervous_system	glioma	astrocytoma_Grade_IV	14.85	13.88	14.71	14.84	14.66	16.04	NaN	14.96	NaN	15.38	16.75	NaN	14.77	14.85	NaN	NaN	14.71	15.31	15.29	14.25	11.5	14.2	14.2	15.14	15.44	13.94	14.17	15.27	15.98	16.35	15	NaN	13.15	13.73	14.42	14.1	14.48	12.83	NaN	14.68	15.9	13.58	13.34	14.7	14.59	12.88
MALME3M	skin	malignant_melanoma		17.17	NaN	14.2	NaN	15	15.26	NaN	14.98	NaN	NaN	14.18	NaN	15.18	NaN	NaN	NaN	12.99	NaN	NaN	NaN	11.65	NaN	NaN	NaN	NaN	NaN	11.68	NaN	13.45	NaN	NaN	11.49	13.19	NaN	NaN	13.9	NaN	NaN	10.01	NaN	NaN	NaN	11.68	NaN	NaN	NaN
MCAS	ovary	carcinoma	adenocarcinoma	12.04	14.32	10.74	14.15	13.19	14.53	13.13	13.87	NaN	12.74	15.2	NaN	14.06	11.93	13.12	17.2	14.86	NaN	NaN	13.63	11.81	14.34	13.36	13.42	12.91	13.61	9.29	14.09	14.77	15.3	15	13.22	13.14	15	14.38	12.32	15.81	12.06	7.68	12.31	11.64	13.34	12.95	14.24	13.77	11.81
MCF7	breast	carcinoma		15.71	14.43	16.79	17.41	18.53	NaN	NaN	NaN	15.27	16.25	NaN	15.36	NaN	14.14	NaN	15.55	16.18	NaN	NaN	15	12.75	12.74	14.38	15.54	12.98	15	16.67	15.57	14.87	NaN	NaN	NaN	14.5	16.02	14.58	15.84	15	12.54	10.56	14.68	15	14.82	14.08	17.6	17.76	16.07
MDAMB157	breast	carcinoma	ductal_carcinoma	11.17	10.91	12.54	NaN	12.87	13.93	NaN	NaN	NaN	11.15	NaN	NaN	14.92	15.73	NaN	NaN	14	14.54	13.75	NaN	10.11	13.01	11.26	12.6	10.17	11.99	11.28	13.91	NaN	15.15	NaN	NaN	NaN	14.93	13.37	15.22	14.5	NaN	8.4	10.86	11.85	NaN	12	NaN	NaN	NaN
MDAMB231	breast	carcinoma		16.73	14.47	NaN	15.99	15	16.23	16.69	16.65	NaN	14.37	15.61	NaN	15.2	14.71	14.87	14.61	15.88	NaN	NaN	14.55	12.42	14.44	14.29	14.45	14.6	13.24	NaN	14.33	15.26	14.83	13.71	14.86	12.73	15	12.35	13.9	14.37	12.04	8.88	15.33	14.52	14.43	13.12	16.5	16.91	14.68
MDAMB361	breast	carcinoma		14.89	14.51	14.73	14.04	14.74	15.31	NaN	14.74	NaN	15.51	14.37	NaN	13.96	13.72	NaN	NaN	14.59	14.69	13.4	14.32	11.53	12.4	11.87	14.26	13.17	13.43	12.71	15.1	12.9	14.85	NaN	14.33	11.47	13.93	13.97	15	14.14	12.16	8.44	13.73	14.87	12.55	12.24	14.44	NaN	14.57
MDAMB415	breast	carcinoma		13.74	13.26	NaN	NaN	14.87	NaN	NaN	NaN	NaN	14.38	13.74	NaN	14.62	14.21	NaN	NaN	14.82	NaN	13.58	NaN	NaN	NaN	NaN	NaN	11.1	NaN	NaN	13.95	NaN	14.8	NaN	13.03	11.93	14.58	13.72	14.05	13.23	NaN	8.56	11.99	12.85	NaN	NaN	NaN	NaN	NaN
MDAMB435S	skin	malignant_melanoma		14.82	15	17.16	14.82	17.06	16.75	16.86	15	NaN	16.4	16.43	NaN	15.26	15.27	15	15	15	NaN	NaN	14.08	12.82	13.81	14.7	14.76	14.3	14.23	15.44	16	15.68	16.18	14.72	14.01	13.92	15.68	14.74	15	14.29	13.03	11.29	16.91	13.99	14.66	14.93	16.45	17.09	16.03
MDAMB453	breast	carcinoma		14.41	14.41	NaN	NaN	11.94	14.98	NaN	NaN	NaN	13.56	15	NaN	14.44	13.02	NaN	NaN	14.29	14.34	13.1	13.56	10.9	12.66	11.18	14.3	12.23	12.54	12.6	12.65	12.53	14.69	12.01	11.43	8.64	14	13.27	12.68	11.83	11.08	6.95	12.51	11.45	12.29	11.95	18.23	NaN	14.42
MDAMB468	breast	carcinoma		13.61	14.77	15.07	14.99	14.88	15.92	NaN	15.02	NaN	14.37	15.18	NaN	14.6	14.86	NaN	NaN	15.18	15	15.52	13.74	12.13	14.73	13.96	15	14.08	15.49	13.89	14.9	15.27	15.27	14.88	14.34	7.15	14.28	14.87	NaN	14.09	11.51	7.66	14.51	11.41	14.47	11.85	14.67	14.75	14.41
MDST8	large_intestine	carcinoma	adenocarcinoma	15.32	17.32	15.58	15.94	16.56	15	15.46	15.88	NaN	14.85	16.16	NaN	15.55	14.74	15.22	14.84	15	NaN	NaN	14.91	12.68	15.52	15	14.64	12.25	14.88	14.83	15.71	16.01	15.95	14.48	14.71	14.35	15.16	14.82	15.94	14.76	13.35	11.51	17.91	16.59	14.8	15.48	15.85	16.19	15.53
MELHO	skin	malignant_melanoma		15.83	15	15.06	15.3	15.67	NaN	NaN	NaN	15.99	14.4	15	16.5	NaN	14.67	NaN	15.8	15	NaN	NaN	13.11	11.58	14.78	14.49	15.34	13.36	13.81	14.57	15	15.69	15.3	NaN	NaN	12.28	14.6	13.69	15	13.62	11.84	8.22	14.41	14.52	13.53	12.77	14.94	14.97	15.57
MELJUSO	skin	malignant_melanoma		15.19	14.6	NaN	14.85	15.56	15.07	14.59	14.48	NaN	13.76	15.14	NaN	14.61	14.55	14.38	14.64	14.83	NaN	NaN	14.54	13.13	14.49	14.48	15.1	15	14.42	NaN	14.62	14.72	14.85	14.64	13.09	14.08	15	13.95	14.9	14.51	11.54	9.5	14	13.28	14.1	13.08	15.33	15.31	12.27
MESSA	soft_tissue	sarcoma		13.61	14.31	NaN	15	14.63	19.97	NaN	15.3	NaN	15.93	14.97	NaN	14.43	14.51	NaN	NaN	15	14.57	15.58	15	11.13	14.58	12.26	13.91	11.99	11.12	11.89	14.81	14.81	13.1	11.18	15	10.07	11.4	14	13.7	13.95	10.58	15	12.86	12.61	13.77	11.84	15.05	15.32	14.24
MEWO	skin	malignant_melanoma		15	14.63	14.19	15	15.37	15.45	NaN	14.63	NaN	14.11	14.77	NaN	14.65	14.24	NaN	NaN	15.43	14.76	14.86	13.24	11.52	14.36	12.58	13.64	11.49	12.06	11.71	14.17	12.29	11.61	12.06	12.02	10.85	13.09	13.78	13.85	13.31	9.98	8.2	14.12	12.4	11.97	12.11	14.69	14.88	14.65
MFE296	endometrium	carcinoma	adenocarcinoma	14.62	14.48	14.34	14.31	15.34	14.73	NaN	14.81	NaN	12.73	14.32	NaN	14.76	14.51	NaN	NaN	15.03	14.69	14.06	14.18	10.97	12.7	11.33	14.4	12.97	12.28	11.78	14.47	13.65	15	12.92	14.03	11.71	14.02	14.13	14.45	12.87	10.91	7.91	12.51	12.66	13.22	12.31	14.17	15.35	14.3
MFE319	endometrium	carcinoma	adenocarcinoma	15	13.63	14.88	14.72	14.65	16.13	NaN	15.04	NaN	14.24	13.38	NaN	15.61	14.27	NaN	NaN	15.49	15.58	15	14.55	11.38	14.64	13.54	13.49	12.3	12.44	14.01	15.5	15.32	15.5	13.34	12.96	15.38	13.85	14.45	13.66	14.31	10.32	NaN	14.11	11.18	13.19	11.38	14.86	14.88	14.74
MG63	bone	osteosarcoma		14.4	14.87	14.86	14.84	15.25	14.86	NaN	15.5	NaN	15.85	16.45	NaN	12.91	13.69	NaN	NaN	14.83	14.57	15	14.03	10.8	13.94	12.79	14.41	12.3	11.9	12.81	13.61	16.09	15	13.52	14.27	11.36	13.47	13.86	13.89	13.94	10.89	9.6	14.18	12.56	13.2	11.7	14.3	14.08	13.52
MHHES1	bone	Ewings_sarcoma_peripheral_primitive_neuroectodermal_tumor		14.35	14.16	15.75	14.6	16.48	NaN	NaN	NaN	14.13	13.72	15	15	NaN	15.09	NaN	15	15.56	NaN	NaN	12.99	11.29	14.6	13.56	14.68	14.27	14.36	14.9	15	14.88	15	NaN	NaN	12.27	14.9	14.21	14.77	12.98	14.45	7.54	9.35	12.82	14.15	12.18	14.79	16.22	13.85
MHHNB11	autonomic_ganglia	neuroblastoma		NaN	NaN	NaN	14.16	NaN	NaN	NaN	NaN	14.4	13.69	NaN	NaN	NaN	NaN	NaN	14.42	15	NaN	NaN	13.09	NaN	NaN	NaN	11.1	13.43	12.97	10.62	13.67	15.59	15	NaN	NaN	11.25	16.26	14.88	14.27	13.04	11.06	7.3	NaN	14.78	13.14	12.27	10.84	8.76	12.35
MIAPACA2	pancreas	carcinoma	ductal_carcinoma	13.2	14.81	15.38	15	15.58	15	NaN	15	NaN	14.07	15	NaN	15.17	14.36	NaN	NaN	14.99	14.95	15.71	13.93	11.13	14.42	12.25	13.38	14.23	13.31	12.53	14.46	11.81	14.3	12.39	11.77	10.04	13.3	13.7	14.23	13.43	10.4	9.3	13.02	11.78	12.78	12.85	14.68	15.56	15.23
MKN1	stomach	carcinoma	mixed_adenosquamous_carcinoma	15	15.73	15.71	15.56	15.63	NaN	NaN	NaN	15.35	14.51	15.51	NaN	NaN	15.8	NaN	16.62	15.77	NaN	NaN	14.3	10.24	13.23	12.96	13.63	NaN	12.65	13.03	13.31	13.19	12.86	NaN	NaN	12.12	13.22	12.35	14.35	13.65	NaN	9	13.02	13.99	13.11	12.55	15.81	15.59	14.46
MKN45	stomach	carcinoma	diffuse_adenocarcinoma	14.2	14.71	13.57	14.44	15.18	NaN	NaN	NaN	12.98	13.4	15.25	13.35	NaN	13.1	NaN	14.86	12.37	NaN	NaN	15.53	14.16	15.04	15.31	15.21	17.5	16.34	13.35	15.59	15	16.33	NaN	NaN	13.32	15.75	14.99	15	15.22	16.97	9.01	13.01	13.53	14.91	14.26	15.19	14.33	14.32
MKN7	stomach	carcinoma	tubular_adenocarcinoma	14.96	16.24	15.14	15	13.16	15.29	NaN	17.34	NaN	15.84	16.15	NaN	14.98	14.45	NaN	NaN	14.68	15	15.55	14.2	11.56	14.15	12.63	13.49	14.41	12.13	12.87	14.75	16.57	15	12.63	13.4	11.28	14.39	14.17	13.18	13.37	11.62	8.83	13.04	13.28	12.57	11.79	14.72	14.19	14.31
MKN74	stomach	carcinoma	tubular_adenocarcinoma	13.73	15.05	15.65	15.89	15.36	15.4	NaN	15.7	NaN	16.04	15	NaN	14.19	13.76	NaN	NaN	NaN	15.13	14.68	14.2	11.63	13.67	12.83	13.13	15.71	13.82	13.21	14.42	16.14	15	15	14.27	11.26	14.67	13.92	13.03	14.41	11.79	NaN	14.04	13.47	12.91	12.33	14.25	14.07	14.4
MKN74	stomach	carcinoma	tubular_adenocarcinoma	13.06	15.4	NaN	14.25	13.24	14.6	14.08	14.68	NaN	13.75	14.93	NaN	14.39	13.33	14.36	15.34	15	NaN	NaN	11.63	11.77	14.23	13.81	12.98	13.08	NaN	9.55	14.25	14.32	15.12	16.36	NaN	14.13	16.2	14.55	13.67	13.85	12.42	6.93	12.21	12.65	13.31	13	14.03	14.58	14.37
ML1	thyroid	carcinoma	follicular_carcinoma	14.15	14.32	15.54	15.71	15.75	18.09	15	15	NaN	15.57	16.4	NaN	8.54	13.33	12.05	14.89	14.82	NaN	NaN	14.54	7.88	8.39	12.7	14.26	10.81	14.29	12.74	15	13.82	13.92	13.46	NaN	14.08	13.81	16.26	14.8	14.55	13.26	10.19	13.69	13.01	13.17	13.16	16.73	17.44	15.86
MOLP8	haematopoietic_and_lymphoid_tissue	lymphoid_neoplasm	plasma_cell_myeloma	15.85	NaN	16.22	13.63	15.94	16.91	NaN	14.77	NaN	16.65	15	NaN	15.76	15.55	NaN	NaN	15.41	15	15.99	14.3	9.96	14.55	11.82	13.22	13.31	13.27	13.41	14.15	13.12	14.76	NaN	13.26	9.81	NaN	15	NaN	14.7	10.94	NaN	13.87	13.2	12.88	12.72	13.37	13.44	NaN
MORCPR	lung	carcinoma	adenocarcinoma	14.76	14.94	15.17	14.87	15	NaN	NaN	NaN	14.34	13.38	15	14.46	NaN	13.79	NaN	13.14	15	NaN	NaN	13.79	12.3	13.85	15	14.46	15.53	15.63	14.65	14.35	15.66	15	NaN	NaN	13.26	15	15.42	16.03	14.03	11.71	8.33	13.38	13.16	15.4	12.68	14.4	14.83	14.69
MPP89	pleura	mesothelioma		16.14	NaN	14.99	16.52	NaN	16.41	NaN	NaN	NaN	14.82	NaN	NaN	NaN	14.08	NaN	NaN	15.4	NaN	NaN	14.54	13.36	14.84	NaN	16.11	14.54	NaN	NaN	NaN	13.48	14.92	13.65	12.33	10.48	14.66	14.36	14.35	14.4	12.85	8.47	NaN	12.72	13.05	12.63	15.84	16.8	14.8
MSTO211H	pleura	mesothelioma		13.28	14.94	14.89	13.98	14.38	14.3	15.13	14.69	NaN	13.94	15.09	NaN	13.66	NaN	15.69	15.23	14.73	NaN	NaN	12.44	11.04	14.48	14.36	13.13	12.13	NaN	13.92	14.49	15.19	13.6	NaN	15	NaN	16.53	13.4	13.32	NaN	11.76	8.07	14.01	12.93	13.9	10.09	11.1	15.99	12.26
NB1	autonomic_ganglia	neuroblastoma		14.25	14.82	NaN	14.64	15.66	14.74	14.5	14.43	NaN	13.13	14.49	NaN	14.72	14.84	15.19	15	15	NaN	NaN	14.12	11.37	14.56	14.54	14.63	12.1	13.36	NaN	14.73	14.9	14.77	14.98	12.95	13.44	15.22	13.75	14.03	14.09	11.59	8.17	14.69	13.94	15.32	12.58	14.61	15.69	NaN
NCIH1155	lung	carcinoma	large_cell_carcinoma	14.47	14.92	15.48	16.68	16.75	NaN	NaN	NaN	17.37	13.06	16.04	13.54	NaN	14.28	NaN	14.41	15	NaN	NaN	14.2	9.9	12.66	11.51	12.41	11.35	11.6	11.72	12.37	NaN	16.09	NaN	NaN	12.07	12.63	13.07	13.8	12.4	9.11	7.24	10.44	11.91	11.34	11.78	16.05	16.67	13.81
NCIH1184	lung	carcinoma	small_cell_carcinoma	16.2	15	16.94	14.03	15	17.28	16.12	16.9	NaN	14.53	16.8	NaN	15.38	13.12	12.86	15.6	12.48	NaN	NaN	14.83	11.92	12.82	12.96	13.15	12.12	14.77	16.63	15.84	14.99	15	13.8	16.04	11.55	15	15.96	15.66	14.77	14.21	NaN	16.17	12.94	15.78	14.02	14.7	17.79	13.29
NCIH1299	lung	carcinoma	non_small_cell_carcinoma	14.98	15.28	15.25	15.36	15.8	NaN	NaN	NaN	15	14.52	15.94	15	NaN	13.1	NaN	14.65	15	NaN	NaN	14.75	12.17	12.83	15.33	15	15	15.34	13.04	15.38	14.87	15	NaN	NaN	13.05	15	14.95	15.96	14.86	10.78	10.54	14.64	13.97	14.85	14.15	15.71	15.65	15.36
NCIH1299	lung	carcinoma	non_small_cell_carcinoma	13.43	14.34	15.54	14.76	15.99	NaN	NaN	NaN	13.67	14.67	15.78	16.65	NaN	15.29	NaN	15	15	NaN	NaN	15.13	12.74	15.36	14.19	14.28	14.22	14.82	14.71	15.29	13.97	14.01	NaN	NaN	13.51	15.66	14.67	14.36	14.72	10.94	10.4	15.58	13.17	14.16	12.53	14.81	14.67	14.56
NCIH1339	lung	carcinoma	small_cell_carcinoma	14.87	14.31	15.85	15.91	15.15	14.47	NaN	15	NaN	16.87	15	NaN	14.82	14.91	NaN	NaN	14.93	15	15.97	14.54	11.82	14.83	13.08	13.83	13.66	13.92	13.49	15.67	14.83	15.23	13.26	14.22	15.51	13.8	14.79	13.74	14.8	11.4	NaN	14.62	12.73	14.27	13.9	14.69	14.85	NaN
NCIH1341	lung	carcinoma	small_cell_carcinoma	12.26	14.08	14.88	14.65	14.39	16.98	NaN	16.74	NaN	13.4	16.99	NaN	14.87	14.37	NaN	NaN	14.78	16.09	15.52	13.67	10.7	13.52	14.23	14.39	12.23	15	12.38	13.55	14.54	15.49	13.2	11.34	12.25	14.24	13.56	11.02	12.2	10.55	6.47	12.19	11.22	10.12	10.61	14.81	14.79	14.55
NCIH1355	lung	carcinoma	adenocarcinoma	13.39	16.19	15	14.58	15.49	15.77	16.07	16.2	NaN	14.46	15.75	NaN	14.25	13.4	14.44	14.44	15.18	NaN	NaN	13.47	11.92	12.54	11.44	12.69	12.54	12.89	11.33	14.22	12.74	14.85	12.38	NaN	13.28	13.06	12.28	13.59	12.98	11.05	6.57	11.64	12.5	12.26	12	14.91	14.79	11.21
NCIH1373	lung	carcinoma	adenocarcinoma	13.28	14.23	14.46	16.28	16.31	15.38	14.85	15.14	NaN	15.27	15.69	NaN	14.86	15.25	14.97	12.48	15.1	NaN	NaN	14.65	13.08	14.55	13.73	14.67	14.75	14.24	11.89	14.69	15.02	14.99	14.68	14.7	14.45	15	14.16	14.84	14.71	12.21	7.64	15.7	14.14	15	12.82	15.9	15.88	14.35
NCIH1395	lung	carcinoma	adenocarcinoma	14.66	12.99	14.6	13.84	NaN	15.76	NaN	NaN	NaN	17.02	17.52	NaN	NaN	14.62	NaN	NaN	14.56	14.49	14.31	13.25	11.59	13.99	12.85	13.47	14.71	12.06	NaN	16.9	16.58	16.35	NaN	14.82	15.75	14.15	12.56	15.4	13.43	11.2	8.81	11.68	13.78	13.7	12.51	14.67	14.11	14.65
NCIH1435	lung	carcinoma	non_small_cell_carcinoma	15.5	18.72	15	14.62	14.47	15	18.58	17.79	NaN	16.72	17.35	NaN	12.99	14.72	14.29	NaN	16.15	NaN	NaN	13.36	11.22	12.62	15.96	15.58	17.08	13.59	14.79	14.58	15.87	16.16	18.88	15	16.82	13.8	14.7	NaN	14.12	11.95	8.97	15	14.89	16.28	16.47	14.74	16.39	14.48
NCIH1563	lung	carcinoma	adenocarcinoma	14.32	14.56	14.45	13.13	13.13	14.24	NaN	14.45	NaN	15.23	14.71	NaN	14	13.23	NaN	NaN	14.77	14.64	14.42	13.88	10.94	12.81	13.08	14.07	11.57	NaN	12.29	15.46	12.93	14.52	11.6	12.32	12.59	14.65	12.93	13.23	14.22	12.84	8.61	11.74	11.52	12.11	12.05	13.68	NaN	16.03
NCIH1568	lung	carcinoma	non_small_cell_carcinoma	13.09	14.61	14.79	14.83	15.71	15.7	NaN	13.88	NaN	14.91	16.03	NaN	14.65	13.9	NaN	NaN	14.82	14.92	14.75	13.94	11.31	12.33	12.05	13.84	NaN	13.37	13.38	14.57	16.68	14.9	15.92	13.79	13.09	14.63	14.91	13.47	13.53	10.73	8.77	13.63	11.73	11.34	11.15	14.69	15.64	13.55
NCIH1573	lung	carcinoma	adenocarcinoma	13.74	14.95	14.19	14.31	13.74	NaN	17.2	NaN	NaN	13.63	NaN	NaN	14.99	16.82	15.55	12.87	15.04	NaN	NaN	11.92	12.14	12.45	11.23	NaN	10.82	NaN	11.41	14.18	NaN	13.55	NaN	NaN	8.31	NaN	10.27	13.48	13.02	NaN	NaN	11.07	11.48	11.81	11.17	14.11	16.2	NaN
NCIH1581	lung	carcinoma	large_cell_carcinoma	13.9	14.56	14.44	14.25	14.61	NaN	NaN	NaN	14.81	12.26	16.22	12.9	NaN	13.58	NaN	15.12	15.39	NaN	NaN	13.58	9.69	12.1	12.3	11.83	11.78	11.67	11.26	13.35	13.82	14.85	NaN	NaN	12.2	12.47	13.63	12.72	13.06	9.04	7.68	10.41	10.66	9.54	9.98	14.31	14.76	14.73
NCIH1623	lung	carcinoma	adenocarcinoma	14.54	14.65	17.75	14.36	14.74	15.71	NaN	17.97	NaN	NaN	NaN	NaN	14.81	14.82	NaN	NaN	15.54	15.18	14.99	14.16	12.94	13.86	14.9	14.06	15	14.53	14.25	14.49	15	NaN	15	14.48	10.56	14.19	12.92	13.07	14.89	13.54	9.5	14.53	14.67	13.65	14.11	14.16	13.75	14.14
NCIH1650	lung	carcinoma	bronchioloalveolar_adenocarcinoma	15.5	16.09	15	15	17.03	16.15	16.44	16.6	NaN	14.95	16.33	NaN	14.7	14.77	15.47	15.16	15	NaN	NaN	14.32	10.65	12.85	12.02	13.19	11.54	12.55	12.35	15.77	15.62	15.57	13.86	NaN	12.64	14.85	14.23	14.03	13.68	12.95	8.86	13.82	13.34	12.81	13.11	14.88	16.42	14.73
NCIH1651	lung	carcinoma	adenocarcinoma	12	14.8	14.31	13.5	14.83	15.24	NaN	14.69	NaN	12.92	14.44	NaN	14.24	15.25	NaN	NaN	15	14.95	13.73	14.08	13.12	13.94	12.85	14.77	13.84	NaN	14.2	12.29	NaN	14.4	NaN	14.22	13.95	13.87	14.02	14.24	10.8	12.76	9.26	13.23	13.91	14.23	NaN	14.6	15.63	14.21
NCIH1666	lung	carcinoma	bronchioloalveolar_adenocarcinoma	14.79	14.63	15.45	15.54	15	15	18.32	17.92	NaN	14.2	14.94	NaN	15.05	14.58	16.41	14.6	15.19	NaN	NaN	12.34	9.82	11.51	9.68	11.05	11.74	11.9	10.31	14.79	12.42	11.89	11.22	NaN	12.55	12.52	14.42	13.74	13.43	11.76	7.04	11.77	12.08	9.55	9.76	14.91	14.05	11.55
NCIH1693	lung	carcinoma	adenocarcinoma	14.53	NaN	15.56	14.7	NaN	15.42	NaN	NaN	NaN	14.64	NaN	NaN	NaN	15.28	NaN	NaN	16.62	NaN	NaN	13.1	11.69	13.7	11.4	13.22	13.04	NaN	NaN	NaN	12.56	NaN	11.88	10.62	10.07	NaN	13.66	16.76	13.63	10.59	7.67	NaN	12.07	12.9	11.96	13.62	14.73	17.97
NCIH1703	lung	carcinoma	adenocarcinoma	14.13	14.73	15.39	15.65	14.9	16.66	NaN	14.51	NaN	13.18	16.15	NaN	13.71	14.58	NaN	NaN	14.61	15.23	14.71	14.27	11.26	14.45	12.26	14.57	13.41	12.89	14.43	14.62	13.47	15.85	14.26	14.18	15.32	14.6	13.82	13.56	13.51	10.28	7.92	13.69	12.41	8.94	7.71	14.52	14.51	14.51
NCIH1734	lung	carcinoma	adenocarcinoma	15.77	14.36	18.48	14.8	NaN	NaN	NaN	NaN	14.97	17.1	NaN	16.95	NaN	15.92	NaN	15	14.87	NaN	NaN	14.11	NaN	17.55	NaN	14.16	14.16	13.14	14.86	16.28	14.09	16.08	NaN	NaN	15.72	15.09	16.58	13.76	14.31	12.53	10.55	16.59	13.94	14.49	13.93	NaN	NaN	NaN
NCIH1755	lung	carcinoma	adenocarcinoma	17.59	13.94	15	16.49	17.85	17.04	17.09	15	NaN	18.52	16.05	NaN	15.44	15.32	15	16.17	15	NaN	NaN	14.46	NaN	14.75	14.73	14.1	13.48	13.22	12.29	14.56	15.14	14.46	13.7	16.99	NaN	14.58	14.29	16.56	14.45	11.8	NaN	12.01	12.33	13.26	11.85	17.1	18.26	15
NCIH1792	lung	carcinoma	adenocarcinoma	13.27	14.42	15	16.2	16.84	15.94	15	16.05	NaN	14.9	15.51	NaN	14.78	15	14.82	15.24	15.17	NaN	NaN	15.33	13.38	14.77	13.62	14.42	13.97	13.19	14.51	14.42	14.59	14.57	14.53	14.61	14.08	15	14.39	14.51	14.56	12.17	9.69	14.02	14.27	14.94	13.14	15.44	15	13.72
NCIH1793	lung	carcinoma	non_small_cell_carcinoma	14.7	14.38	13.77	12.24	15.32	14.8	NaN	15.03	NaN	14.92	14.34	NaN	14.78	14.61	NaN	NaN	14.77	14.39	14.57	11.83	10.89	12.34	13.46	14.46	12.79	11.79	12.14	12.24	14.93	14.01	11.56	11.63	13.03	14.26	13.24	14.14	12.77	11.64	8.38	13.54	13.73	NaN	13.74	14.82	NaN	16.43
NCIH1838	lung	carcinoma	non_small_cell_carcinoma	14.18	15	15.13	14.91	16.6	NaN	NaN	NaN	14.09	14.92	16.07	15	NaN	15.6	NaN	15.03	15	NaN	NaN	13.9	10.77	13.27	NaN	14.69	13.08	12.39	12.9	15.42	15.17	15	NaN	NaN	12.39	15.98	12.7	12.79	14.07	12.43	8.06	13.63	14.18	13.85	13.21	14.94	18.12	16.62
NCIH1869	lung	carcinoma	squamous_cell_carcinoma	14.73	14.55	14.25	15	14.86	15.17	NaN	15	NaN	14.44	16.79	NaN	14.79	15.27	NaN	NaN	15.04	15.27	14.92	14.28	12.06	14.81	14.65	14.63	16.44	15	14.02	15	15	17.45	15.5	14.8	11.24	14.57	15.36	13.19	14.94	12.94	8.62	14.92	13.44	14.64	13.91	14.28	14.94	14.4
NCIH1869	lung	carcinoma	squamous_cell_carcinoma	14.63	14.41	14.97	14.07	14.22	13.76	NaN	14.26	NaN	14.5	15	NaN	15.42	15	NaN	NaN	15.24	15.23	15.16	14.05	10.76	14.73	14.01	13.32	12.85	NaN	12.18	14.71	14.38	15.32	13.1	14.39	12.81	15.4	14.32	13.92	14.08	11.64	NaN	14.37	13.13	14.98	13.23	14.69	15.79	15
NCIH1915	lung	carcinoma	large_cell_carcinoma	15.29	14.04	15.07	15.84	14.72	15.81	NaN	14.89	NaN	14.37	14.86	NaN	15.23	14.74	NaN	NaN	15.69	14.35	15.25	13.65	11.05	14.53	9.82	13.79	13.72	11.77	12.2	14.9	12.59	14.33	12.96	11.77	10.44	12.93	13.38	14.57	14.17	11.16	9.16	14.62	13.1	14.32	11.98	13.08	13.56	14.58
NCIH1944	lung	carcinoma	non_small_cell_carcinoma	14.52	14.75	13.16	14.86	14.27	15.49	NaN	15.47	NaN	11.37	16.66	NaN	14.47	14.01	NaN	NaN	15.09	14.41	14.74	13.63	11.84	14.27	NaN	12.02	12.6	11.57	11.91	14.51	14.49	12.32	12	12.04	9.92	12.39	12.48	12.54	12.75	11.31	7.83	12.2	11.91	12.33	11.7	14.76	14.88	14.6
NCIH196	lung	carcinoma	small_cell_carcinoma	15.25	16.54	15	16.85	17.16	NaN	NaN	NaN	14.32	14.63	15.95	16.36	NaN	15.54	NaN	15.9	15	NaN	NaN	14.38	11.31	13.55	13.9	14.79	13.55	13.03	13.29	15.54	15.22	14.73	NaN	NaN	12.91	15.16	15	14.4	13.77	12.79	8.68	14.08	14.22	14.12	13.9	12.47	15.36	14.64
NCIH2009	lung	carcinoma	adenocarcinoma	13.91	NaN	15.8	18.04	17.64	NaN	NaN	NaN	16.39	17.24	18.16	16.63	NaN	14.64	NaN	15.87	NaN	NaN	NaN	14.52	11.54	17.08	16.28	16.92	15.93	15.85	12.19	15.88	15	16.01	NaN	NaN	12.27	14.66	12.51	16.01	11.64	11.4	NaN	16.49	17.87	14.42	13.8	NaN	17.94	15.95
NCIH2023	lung	carcinoma	adenocarcinoma	14.37	16.33	16.36	15	16.87	15	16.19	17.27	NaN	14.11	15	NaN	15	14.89	14.79	15.12	15.73	NaN	NaN	13.67	12.56	14.72	14.32	14.74	14.98	13.66	15	14.99	15.49	15	15.27	15.03	15.14	15.65	15.19	15	14.35	13.27	8.71	15	14.16	15.38	15.88	14.98	16.75	15.05
NCIH2029	lung	carcinoma	small_cell_carcinoma	15.64	NaN	NaN	16.2	NaN	15	NaN	NaN	NaN	14.75	NaN	NaN	15	15.22	NaN	NaN	NaN	NaN	NaN	14.22	10.95	13.9	12.29	NaN	14.3	NaN	12.98	NaN	14.85	18.69	NaN	11.3	9.37	13.05	13.95	10.92	13.23	10.89	7.42	10.52	10.89	11.35	12.13	14.41	14.16	13.85
NCIH2030	lung	carcinoma	non_small_cell_carcinoma	14.58	14.26	15.45	14.81	16.25	NaN	NaN	NaN	14.3	15.92	16.34	15	NaN	14.91	NaN	13.98	15	NaN	NaN	14.98	13.22	15.16	14.81	14.7	13.97	14.87	13.96	15.54	14.71	14.77	NaN	NaN	12.35	14.97	14.27	14.99	15	10.48	9.16	11.27	13.59	14.42	13	16.44	14.97	14.97
NCIH2052	pleura	mesothelioma		14.84	15.59	15.4	14.83	16.76	NaN	16.47	16.42	NaN	14.66	NaN	NaN	16.04	NaN	16.16	15.06	15.2	NaN	NaN	15	12.36	14.88	14.02	14.87	14.19	15.09	15.31	14.87	14.5	15.15	15.3	14.8	11.26	15	13.9	15.12	14.76	14.06	9.63	14.9	14.65	14	13.46	16.07	17.07	14.94
NCIH2085	lung	carcinoma	adenocarcinoma	15	15.39	15.03	14.1	15.65	NaN	16.08	15.81	NaN	16.83	NaN	NaN	17.07	NaN	15.93	13.51	15.36	NaN	NaN	14.39	11.09	14.83	14.03	15	13.08	16.46	12.72	15.15	16.7	17.18	12.57	14.12	11.59	15.41	13.96	14.51	15.17	11.61	9.64	15.97	14.88	14.96	13.65	15.9	16.26	15.86
NCIH2087	lung	carcinoma	adenocarcinoma	14.52	14.44	15	14.76	16.73	15	15.52	15	NaN	14.21	14.53	NaN	14.75	13.63	NaN	14.79	15.47	NaN	NaN	12.66	9.21	11.77	9.3	9.78	11.67	11.78	11.1	13.9	11.46	12.93	11.54	12.16	11.48	12.98	13.25	13.29	12.92	10.98	5.85	11.05	11.61	9.84	10.26	14.92	16.81	12.57
NCIH211	lung	carcinoma	small_cell_carcinoma	16.03	14.2	15.61	15.36	14.74	NaN	NaN	NaN	13.62	13.79	14.82	13.59	NaN	14.4	NaN	15.36	16.32	NaN	NaN	12.51	9.42	11.97	11.92	14.4	12.35	11.76	12.19	14.38	12.24	14.96	NaN	NaN	11.3	12.65	13.35	11.62	12.2	9.28	7.2	NaN	11.56	11.08	11.4	14.71	14.18	14.51
NCIH2110	lung	carcinoma	non_small_cell_carcinoma	13.53	15.02	14.99	15.61	14.35	16.42	NaN	15.43	NaN	15.86	16.37	NaN	14.8	14.69	NaN	NaN	14.63	14.78	14.99	14.38	11.37	14.53	NaN	12.96	14.27	12.84	12.91	14.94	16.78	16.75	12.99	13.31	10.87	14.72	13.93	13.6	13.53	12	9.29	13.78	13.43	13.53	12.95	14.62	14.84	14.05
NCIH2122	lung	carcinoma	adenocarcinoma	12.66	14.09	13.37	14.05	14.11	14.91	12.98	12.55	NaN	13.33	15.11	NaN	14.49	14	13.96	15.56	15	NaN	NaN	15.48	13.35	14.36	15.29	15	15	16.75	14.26	15	15	16.11	16.21	13.45	14.22	15	14.81	14.65	14.35	12.17	8.64	13.7	12.99	14.72	13.25	15.27	13.6	14.46
NCIH2126	lung	carcinoma	adenocarcinoma	14.58	14.99	16.75	16.73	17.41	17.66	15	17.17	NaN	14.49	15	NaN	15.01	15	15	15	15	NaN	NaN	14.34	12.82	14.62	14.74	15	15.8	13.65	16.39	15.49	14.96	14.99	14.8	13.69	15.38	15.51	14.96	15	13.95	12.25	9.32	14.74	15.61	14.81	14.99	15.66	17.26	15.49
NCIH2170	lung	carcinoma	squamous_cell_carcinoma	14.14	14.71	14.61	14.46	15.31	15.3	NaN	15.61	NaN	14.43	15	NaN	15	14.67	NaN	NaN	15.22	15.34	15.33	14.32	12.13	14.42	11.97	13.23	12.48	12.49	13.14	14.3	14.91	14.63	12.73	13.18	10.27	13.16	13.42	12.21	13.6	11.43	8.21	12.98	13.52	12.97	12.51	14.63	14.82	14.56
NCIH2172	lung	carcinoma	non_small_cell_carcinoma	15	16.05	15	15.82	15.82	15.61	15.47	16.3	NaN	15.32	15.3	NaN	NaN	15.41	NaN	14.7	15	NaN	NaN	14.9	NaN	NaN	15.64	15.93	14.29	14.12	15.11	15.08	14.74	14.65	14.36	14.26	14.34	14.98	13.71	14.85	14.89	14.27	9.23	15.56	13.42	15.75	14.81	NaN	NaN	NaN
NCIH2196	lung	carcinoma	small_cell_carcinoma	16.28	14.67	15.95	16.15	14.85	14.73	NaN	14.67	NaN	14.69	16.24	NaN	14.78	16.6	NaN	NaN	14.56	14.72	14.71	14.21	11.54	14.71	14.28	17.65	13.67	12.67	12.84	14.61	13.68	18.45	12.18	11.49	17.71	15.24	15.84	14.84	12.84	11.82	8.23	14.29	10.79	12.22	11.81	16.97	17.26	15.91
NCIH2228	lung	carcinoma	adenocarcinoma	16.56	14.76	17.33	17.3	17.99	17.16	18.45	NaN	NaN	16.88	14.93	NaN	13.46	14.37	14.49	14.88	15	NaN	NaN	13.78	11.49	13.34	12.11	12.41	9.29	11.35	13.26	15.94	14.7	13.34	11.38	NaN	14.32	13.32	13.32	14.49	13.47	11.16	7.54	12.71	11.96	12.36	12.25	17.18	17.34	15.54
NCIH226	lung	carcinoma	squamous_cell_carcinoma	15.7	14.94	15.89	15.25	16.36	15	17.47	15	NaN	14.44	16.61	NaN	13.56	12.94	14.69	14.77	15	NaN	NaN	14.42	10.76	11.55	12.93	13.85	12.44	12.81	13.01	15.58	13.79	15	NaN	NaN	NaN	13.43	16.39	15	13.14	10.81	8.99	12.86	13.92	13.02	12.31	16.75	16.23	16.73
NCIH2286	lung	carcinoma	small_cell_carcinoma	13.83	17.54	NaN	16.75	15	16.17	15	17.41	NaN	15	15.77	NaN	NaN	15.03	NaN	14.87	15	NaN	NaN	14.92	NaN	NaN	14.15	13.89	13.8	14.44	11.31	14.78	14.49	13.96	13.61	14.64	12.22	14.78	14.02	15	14.73	12.44	NaN	15	15.3	15.24	14.81	NaN	NaN	NaN
NCIH2291	lung	carcinoma	adenocarcinoma	14.51	16.8	17.39	15.7	16.64	NaN	NaN	NaN	17.46	16.07	15.57	15	NaN	15.89	NaN	16.38	14.92	NaN	NaN	13.22	12.17	15.22	NaN	14.35	14.59	14.4	14.44	14.55	15.48	13.98	NaN	NaN	13.57	14.79	13.9	14.61	13.87	12.57	15	15.43	14.33	14.23	14.46	11.29	14.06	15.91
NCIH23	lung	carcinoma	non_small_cell_carcinoma	14.05	14.84	15.11	15.51	15.69	15	NaN	15.25	NaN	14.92	17.31	NaN	12.53	14.31	NaN	NaN	14.81	16.37	16.09	14.54	10.74	14.26	13.43	14.39	NaN	12.83	13.67	14.27	13.34	15.34	13.8	14.8	5.77	12.41	12.93	NaN	14.16	10.26	7.26	13.74	12.89	12.36	11.22	14.18	13.52	12.39
NCIH2342	lung	carcinoma	adenocarcinoma	14.09	14.14	14.95	14.68	14.98	15.25	NaN	14.73	NaN	16.3	17.42	NaN	13.96	14.94	NaN	NaN	15.74	14.81	15.3	13.85	12.44	14.96	13.82	14.54	14.31	13.92	14.16	14.38	15.81	15.73	14.43	14.43	11.56	14.31	14.16	12.78	13.78	10.85	9.84	14.25	13.16	14.08	12.45	14.35	14.49	14.72
NCIH2405	lung	carcinoma	adenocarcinoma	15.49	14.44	15.55	15.51	15.6	NaN	NaN	NaN	14.9	14.66	15.63	15.44	NaN	15.32	NaN	14.36	14.79	NaN	NaN	14.9	13.18	15.63	13.41	14.26	14.74	14.64	15	15	16.51	16.88	NaN	NaN	13.14	17.22	14.54	14.52	12.38	12.85	9.4	14.16	13.9	14.96	11.7	14.32	13.84	15.58
NCIH2444	lung	carcinoma	non_small_cell_carcinoma	15.64	14.65	14.26	13.7	15.47	17.99	17.2	16.72	NaN	13.37	14.9	NaN	10.43	12.7	12.05	15.84	NaN	NaN	NaN	14.4	8.93	9.76	12.49	13.64	12.11	NaN	13.16	NaN	14.32	13.88	NaN	NaN	13.04	13.23	15.35	16.61	13.84	11.67	6.31	12.77	NaN	15.16	NaN	15.9	15.44	15
NCIH2452	pleura	mesothelioma		14.94	14.11	16.98	16.91	17.34	15	18.1	NaN	NaN	16.67	17.55	NaN	15.28	13.9	16.4	15.76	15.2	NaN	NaN	13.8	10.34	12.63	11.94	12.98	12.24	13.45	11.8	14.06	13.97	14.83	NaN	NaN	13.85	13.43	14.09	14.83	13.21	11.27	8.67	12.5	13.01	12.51	12.17	16.75	17.49	16.15
NCIH28	pleura	mesothelioma		14.75	15.2	15.64	16.45	16.48	NaN	NaN	NaN	14.4	14.52	17.05	13.98	NaN	13.64	NaN	16.87	17.13	NaN	NaN	13.92	10.74	14.18	12.58	13.65	12.34	12.43	12.24	15	14.23	14.99	NaN	NaN	12.77	15.86	14.15	14.35	13.48	10.01	7.67	15.98	13.32	12.31	12.07	17.24	14.93	14.96
NCIH292	lung	carcinoma	mucoepidermoid_carcinoma	16.08	13.41	13.61	13.77	16.35	NaN	NaN	NaN	13.27	13.66	15	16.45	NaN	14.84	NaN	14.93	14.92	NaN	NaN	13.88	10.77	13.73	NaN	14.63	13.23	11.77	12.2	15.77	16.23	15	NaN	NaN	12.6	15	15.6	15.22	13.84	12.33	8.46	13.62	12.74	13.07	13.09	12.93	15.9	15.32
NCIH322	lung	carcinoma	adenocarcinoma	14.7	12.91	14.83	14.84	15.88	15.96	NaN	15.91	NaN	14.78	14.1	NaN	15.58	14.83	NaN	NaN	15.09	16.31	16.39	14.25	12.03	14.41	12.4	13.85	13.76	14.43	13.05	15.68	14.51	15.56	12.15	13.1	11.11	13.69	14.22	13.87	14.07	10.98	7.93	14.3	12.87	13.86	13.37	14.85	14.95	NaN
NCIH358	lung	carcinoma	bronchioloalveolar_adenocarcinoma	12.37	14.64	16.93	17.63	17.88	NaN	NaN	NaN	16.81	13.88	18.43	14.45	NaN	13.53	NaN	14.42	14.92	NaN	NaN	14.23	10.4	12.57	13.32	14.35	12.17	12.14	12.1	14.83	14.79	15.41	NaN	NaN	12.86	13.51	13.79	14.61	13.13	10.88	7.8	11.95	13.86	12.48	12.77	17.3	17.82	14.59
NCIH441	lung	carcinoma	adenocarcinoma	13.23	14.57	NaN	17.01	16.32	15.6	15	16.1	NaN	17.27	15.81	NaN	NaN	15.98	NaN	10.69	14.97	NaN	NaN	14.64	NaN	NaN	14.2	14.49	16.19	14.81	10.47	14.95	13.82	14.3	14.61	14.9	12.97	14.97	13.19	14.77	14.34	13.1	9.74	14.47	13.55	14.83	14.86	NaN	NaN	NaN
NCIH446	lung	carcinoma	small_cell_carcinoma	13.15	15.89	17.16	15	16.62	16.02	14.57	17.69	NaN	14.25	16.29	NaN	14.42	14.42	15.46	15.28	15	NaN	NaN	13.65	10.11	13.11	11.69	11.84	6.79	9.99	11.6	15.79	15.77	15.47	15.08	NaN	12.15	14.83	13.17	13.62	12.59	10.47	8.35	16.85	12.9	12.68	11.67	14.38	16.95	14.22
NCIH460	lung	carcinoma	large_cell_carcinoma	14.58	14.7	15.01	14.82	14.69	NaN	NaN	NaN	14.77	13.2	14.2	14.61	NaN	13.66	NaN	14.08	15.53	NaN	NaN	14.14	12.89	14.47	14.18	15.02	15.32	15.05	13.69	14.44	15.72	15.25	NaN	NaN	13.38	15	15.22	14.9	13.68	NaN	9.14	12.15	11.59	15.08	13.11	14.05	14.72	15.49
NCIH460	lung	carcinoma	large_cell_carcinoma	12.74	14.08	13.26	13.11	13.71	13.99	13.41	13.82	NaN	13.41	15	NaN	13.37	NaN	14.5	15	14.78	NaN	NaN	14.11	13.29	14.41	14.78	14.75	15.18	13.74	13.53	14.55	15.46	15.58	15.5	14.42	14.58	15	13.76	14.47	14.39	13.27	9.46	13.23	14.3	15	13.36	13.5	12.91	13
NCIH508	large_intestine	carcinoma	adenocarcinoma	14.1	11.79	NaN	14.72	14.78	14.91	13.9	13.97	NaN	13.43	14.71	NaN	13.57	14.41	13.89	NaN	15.21	NaN	NaN	13.94	11.71	13.6	14.21	14.83	15.24	14.1	NaN	13.64	14.83	14.44	15.21	14.78	14.65	15	14.53	14.61	14.52	16.21	7.5	14.02	13.4	14.72	13.31	14.77	14.7	12.88
NCIH520	lung	carcinoma	squamous_cell_carcinoma	13.29	14.75	15.82	14.77	14.63	15.61	NaN	14.36	NaN	14.34	14.76	NaN	12.99	14.26	NaN	NaN	14.62	15.59	15.47	13.69	11.27	14.26	11.36	11.98	13.44	12.28	12.02	12.13	13.33	13.25	11.76	11.7	10.02	12.99	13.45	13.9	13.04	10.18	7.62	12.19	11.88	13.31	11.71	14.1	14.61	13.41
NCIH520	lung	carcinoma	squamous_cell_carcinoma	13.7	14.56	NaN	NaN	15	NaN	15.56	15.08	NaN	14.78	NaN	NaN	14.89	NaN	15.89	14.52	15	NaN	NaN	15.19	12.03	14.89	14.04	14.49	14.27	14.16	NaN	15.4	14.88	15.37	15.88	15	NaN	15.75	13.94	14.71	14.67	12.64	8.82	15.26	14.8	15.41	14.09	14.86	15.94	14.99
NCIH522	lung	carcinoma	non_small_cell_carcinoma	15.09	14.67	16.79	15.88	NaN	15.4	NaN	16.08	NaN	18.56	17.71	NaN	15.11	14.32	NaN	NaN	14.4	14.5	14.35	13.96	11.07	14.23	11.72	13.85	NaN	12.9	11.6	13.78	12.87	13.22	11.93	11.57	9.78	10.74	13.47	14.32	13.61	10.96	7.23	12.21	13.72	11.98	12.4	12.44	12.83	14.08
NCIH524	lung	carcinoma	small_cell_carcinoma	15.17	15.51	15.2	14.53	14.74	15.82	NaN	15.36	NaN	15	16.17	NaN	14.99	15.22	NaN	NaN	15.71	15.68	14.78	14.81	13.32	14.91	11.84	14.74	14.79	15.31	14.96	13.83	15.76	15	15	13.39	14.75	14.81	14.76	15.95	14.85	11.77	NaN	14.38	14.31	14.57	14.32	14.78	14.82	14.98
NCIH647	lung	carcinoma	mixed_adenosquamous_carcinoma	13.13	14.53	14.42	14.16	14.9	15.11	NaN	14.83	NaN	16.02	15	NaN	14.67	14.48	NaN	NaN	13.95	14.58	14.92	13.5	11.96	14.28	11.43	NaN	13.43	12.35	12.81	15.24	14.93	14.82	12.43	12.21	10.06	12.61	12.65	12.45	13.74	11.02	8.12	13.26	11.63	11.91	12.06	14.28	14.72	13.47
NCIH650	lung	carcinoma	bronchioloalveolar_adenocarcinoma	13.43	13.57	14.23	14.44	16.03	NaN	NaN	NaN	15.32	14.45	15	16.97	NaN	15.4	NaN	15.67	15	NaN	NaN	14.51	12.23	14.65	14.05	14.61	15.99	14.39	14.24	13.13	15	15.27	NaN	NaN	12.64	14.98	14.47	14.69	13.66	11.69	8.86	14.87	14.95	14.33	13.62	14.9	15.36	15.3
NCIH661	lung	carcinoma	large_cell_carcinoma	14.32	13.17	13.9	13.85	13.48	14.46	14.92	14.22	NaN	13.74	14.78	NaN	13.36	NaN	13.7	14.65	15.08	NaN	NaN	14.09	11.66	13.55	12.97	14.28	13.64	13.48	13.15	14.06	15.14	15.51	15.27	13.67	NaN	15	13.94	14.66	13.97	11.84	7.3	13.88	13.36	13.05	12.55	13.66	13.18	13.77
NCIH727	lung	carcinoid_endocrine_tumor		15	16.06	16.12	15.62	15.41	NaN	NaN	NaN	15.73	14.48	15	16.99	NaN	10.74	NaN	14.51	15	NaN	NaN	13.68	11.71	14.53	13.34	14.24	15.26	14.78	15.33	14.49	14.77	14.69	NaN	NaN	12.98	15	14.21	15.2	14.2	11.7	NaN	14.29	13.9	14.3	13.54	14.96	15.92	15.99
NCIH747	large_intestine	carcinoma	adenocarcinoma	14.63	14.93	14.66	14.69	11.69	14.95	NaN	15.34	NaN	12.74	13.77	NaN	13.1	14.54	NaN	NaN	NaN	14.13	14.74	13.34	10.82	12.37	9.62	13.17	10.47	12.34	11.4	13.64	12.41	14.08	12.32	NaN	11.68	14.34	12.63	11.59	14.34	11.81	NaN	NaN	12.08	12.5	12.24	13.18	14.89	14.11
NCIH810	lung	carcinoma	large_cell_carcinoma	12.91	14.65	16.15	14.76	14.66	16.55	NaN	16.13	NaN	13.45	17.98	NaN	14.47	14.01	NaN	NaN	12.92	14.5	15	13.43	10.51	13.23	11.02	NaN	12.93	11.33	11.43	NaN	12.94	11.57	11.03	11.32	8.67	11.84	12.91	9.77	12.03	9.83	7.31	11.15	12.14	NaN	11.48	14.14	14.78	NaN
NCIH838	lung	carcinoma	non_small_cell_carcinoma	13.12	15	16.02	15.97	15.74	15	NaN	15.41	NaN	14.67	17.08	NaN	14.81	15.14	NaN	NaN	14.76	15	15.63	14.4	11.6	14.48	14.48	14.77	NaN	13.93	14	14.75	15.41	15.59	14.9	14.73	15.27	14.2	13.94	14.24	13.75	9.22	7.99	11.73	12.57	12.82	12.8	14.75	14.77	14.73
NCIH841	lung	carcinoma	small_cell_carcinoma	13.24	15.32	15.32	14.98	14.46	14.51	NaN	14.19	NaN	14.06	14.05	NaN	15.4	14.02	NaN	NaN	14.48	14.44	15.12	14.15	10.94	14.64	12.86	13.02	11.88	11.73	11.48	14.86	13.24	14.03	12.65	11.57	9.84	14.73	14.12	NaN	12.67	10.05	7.46	13.14	11.08	12.89	11.03	15.29	14.94	14.91
NCIN87	stomach	carcinoma		15	14.06	NaN	NaN	18.22	NaN	NaN	NaN	18.15	16.87	17.25	17.11	NaN	16.24	NaN	15	15	NaN	NaN	16.04	12.54	14.19	NaN	14.66	15	15.08	NaN	14.94	13.32	14.16	NaN	NaN	12.46	14.47	17.16	14.57	14.57	12.42	7.49	NaN	13.13	NaN	12.08	NaN	NaN	14.57
NH6	autonomic_ganglia	neuroblastoma		15.09	14.48	15	14.64	15.22	16.64	NaN	14.67	NaN	16.69	16.73	NaN	14.06	14.81	NaN	NaN	15.19	14.98	15.23	14.26	11.36	14.18	13.94	13.93	13.8	13.38	12.52	14.91	13.83	15.72	12.39	11.48	13.67	14.62	14.55	13.6	14.41	11.55	9.63	14.43	11.71	12.42	12.53	13.14	13.16	13.82
NMCG1	central_nervous_system	glioma		13.73	14.73	14.96	NaN	15.46	NaN	NaN	NaN	14.19	14.73	15.61	15	NaN	14.83	NaN	15.45	14.67	NaN	NaN	NaN	13.29	12.28	NaN	16.36	14.02	14.42	13.78	17.28	NaN	16.36	NaN	NaN	NaN	13.72	NaN	NaN	14.79	13.02	10.02	13.79	NaN	NaN	14.09	NaN	NaN	15.83
NUGC3	stomach	carcinoma		14.54	16.54	16.65	16.44	16.91	17.07	17.72	17.8	NaN	13.44	15	NaN	15.78	15.55	15.7	15	15.43	NaN	NaN	14.45	14.2	15.73	14.62	15.16	14.79	13.61	15	14.64	15.85	15.78	13.28	13.45	11.87	15.88	14.6	15.95	14.49	11.5	8.34	14.51	14.06	16.1	15.25	15.98	17.73	13.41
OAW28	ovary	carcinoma		16.34	17.57	17.52	16.5	15.74	15	17.35	15	NaN	14.53	15	NaN	15.36	15	15	15.67	15.73	NaN	NaN	14.52	12.82	14.59	14.33	14.21	14.97	13.2	14.2	15.42	14.79	16.15	14.78	17.05	13.86	14.92	14.5	15.42	14.45	12.34	8.27	16.22	13.66	15	14.81	17	17.11	15.22
OAW28	ovary	carcinoma		14.36	13.58	15	14.94	14.93	15.16	NaN	16.45	NaN	16.82	16.69	NaN	14.02	15.29	NaN	NaN	15.09	14.55	13.86	13.19	11.35	14.34	11.42	12.85	14.15	15.27	14.02	14.4	15	17.41	14.89	14.15	14.48	13.88	14.36	13.41	14.16	12.58	NaN	14.78	13.56	14.7	13.91	13.28	13.69	14.01
OAW42	ovary	carcinoma		15.34	14.35	14.31	14.96	15.16	15.16	NaN	15	NaN	14.64	15.05	NaN	15	14.98	NaN	NaN	14.9	15.3	15.51	13.98	11.37	14.74	11.15	13.36	12.11	14.4	13.54	15.53	14.82	13.82	12	12.7	10.34	11.04	14.31	13.73	14.44	10.87	6.91	14.03	13.28	14.02	12.5	14.81	15	15.02
OC314	ovary	carcinoma	serous_carcinoma	14.99	14.83	15.34	15.17	14.88	14.72	NaN	15.66	NaN	13.94	13.77	NaN	14.2	14.48	NaN	NaN	15.14	14.28	14.77	14.32	9.74	12.88	11.44	14.43	11.43	11.3	11.35	14.17	12.92	14.84	11.56	12.63	12.07	14.59	13.88	14.36	12.79	9.88	7.64	12.45	12.87	13.08	12.53	14.8	NaN	14.38
OCUM1	stomach	carcinoma	diffuse_adenocarcinoma	NaN	NaN	NaN	16.17	15	NaN	NaN	NaN	NaN	NaN	NaN	NaN	15	NaN	NaN	NaN	NaN	NaN	NaN	NaN	NaN	NaN	10.6	12.59	13.55	13.78	13.89	13.25	NaN	13.43	NaN	NaN	NaN	NaN	16.12	13.23	14.12	NaN	NaN	13.16	13.08	NaN	NaN	NaN	NaN	NaN
OE19	oesophagus	carcinoma	adenocarcinoma	14.37	15.39	14.19	13.99	15.24	15.04	NaN	13.75	NaN	13.86	13.62	NaN	15	15.17	NaN	NaN	15.26	15	15	15.2	12.39	14.89	14.6	14.66	14.85	16.6	15.04	15	14.21	13.66	16.03	14.32	11.15	14.62	15.09	13.88	15.94	14.3	11.45	14.82	14.7	14.65	13.9	14.87	15.44	14.34
OE21	oesophagus	carcinoma	squamous_cell_carcinoma	14.33	14.36	15	15.2	14.91	14.87	NaN	17.19	NaN	15.73	15	NaN	14.25	15.36	NaN	NaN	14.45	14.66	15.08	13.29	11.25	14.22	11.68	13.35	12.3	13.02	12.13	13.81	18.03	NaN	13.24	12.04	9.32	13.3	14.33	NaN	13.94	10.89	7.65	13.65	12.35	12	12.54	14.03	14.72	13.7
OE33	oesophagus		metaplasia	14.72	13.15	14.7	15.31	16.38	15.65	NaN	NaN	NaN	14.88	14.98	NaN	12.67	14.96	NaN	NaN	14.97	16.12	15.39	14.69	11.41	14.59	14.96	14.13	17.08	12.63	NaN	14.53	15.13	14.77	14.03	15.56	10.58	15.06	14.09	14.18	15.01	14.04	8.84	17.38	14.34	14.55	14.1	14.41	14.53	14.14
ONCODG1	ovary	carcinoma	adenocarcinoma	13.81	15.75	14.06	13.74	15.26	NaN	NaN	NaN	15.3	12.85	15.74	14.33	NaN	13.76	NaN	15.81	15	NaN	NaN	13.83	11.26	14.84	13.81	14.78	13.41	14.51	10.88	15.53	15.49	15	NaN	NaN	13.14	15	13.84	14.43	11.64	9.39	8.4	13.05	13.88	15	12.81	16.33	15.46	16.61
ONS76	central_nervous_system	primitive_neuroectodermal_tumor_medulloblastoma		13.69	14.99	16.32	16.15	13.4	NaN	NaN	NaN	15.92	14.16	13.8	14.56	NaN	15.01	NaN	15.9	15	NaN	NaN	14.1	11.46	14.85	14.69	15.19	12.02	14.33	12.54	15	15.02	15.3	NaN	NaN	12.27	12.05	14.54	12.03	13.65	10.81	8.48	14.09	12.04	12.95	11.88	15	15.43	14.55
OSRC2	kidney	carcinoma	renal_cell_carcinoma	14.74	15.82	16.03	15.69	16.95	NaN	NaN	NaN	14.81	14.63	16.7	12.33	NaN	14.64	NaN	15.38	14.92	NaN	NaN	15	12.77	14.62	15	16.05	13.33	16.16	15	15.87	15.48	15	NaN	NaN	12.39	13.7	14.22	16.04	14.22	14	9.61	15.72	15.35	14.29	14.48	14.53	17.78	14.63
OUMS23	large_intestine	carcinoma	adenocarcinoma	14.26	17.1	15.36	15.29	14.53	NaN	NaN	NaN	13.59	14.13	15.03	14.37	NaN	15.81	NaN	15.97	15	NaN	NaN	14.66	12.57	12.6	14.22	14.66	16.72	15.22	13.75	15.58	15	15	NaN	NaN	12.27	15.78	14.04	14.47	16.1	13.22	8.84	13.71	14.4	14.68	13.11	14.88	14.52	15
OV56	ovary	carcinoma		14.92	14.38	15	14.98	14.99	14.99	NaN	15.19	NaN	14.94	15.44	NaN	14.88	15.12	NaN	NaN	15	15.08	15	14.89	12.4	15.49	15.98	15.76	13.89	14.75	15	14.66	16.31	15	15.32	14.63	15.05	14.83	14.75	14.05	14.44	11.86	NaN	14.26	13.48	14.76	12.63	15.52	14.92	15.58
OV7	ovary	carcinoma		13.83	14.31	13.54	12.92	14.89	14.72	NaN	14.32	NaN	13.97	16.49	NaN	14.13	13.9	NaN	NaN	14.62	14.63	14.74	14.43	10.49	14.78	12.64	13.98	11.69	12.77	11.9	13.85	14.23	14.57	12.61	12.27	11.05	14.49	13.03	14.63	11.96	10.36	NaN	11.83	12.44	11.44	8.67	13.64	15.45	12.65
OV90	ovary	carcinoma	mixed_carcinoma	15	15.22	14.26	14.93	14.81	14.84	NaN	14.92	NaN	14.58	14.69	NaN	14.89	14.68	NaN	NaN	15.24	15.83	16.31	14.66	11.81	14.76	14.79	15.05	14.37	15.88	14.75	14.86	15.09	15.01	14.99	14.64	15.02	14.92	14.7	13.41	13.97	13.05	9.05	14.45	11.22	14.33	11.71	14.77	13.78	14.9
OVCAR4	ovary	carcinoma		14.63	14.48	NaN	14.91	14.57	16.49	15	16.04	NaN	14.2	15	NaN	14.08	14.57	14.34	14.15	15	NaN	NaN	13.94	12.2	14.62	14.48	14.85	14.85	13.93	NaN	15.08	14.95	15.16	16.34	14.94	13.86	14.61	14.9	15	14.98	13.1	7.41	14.91	14.2	15.4	13.64	14.93	14.78	14.16
OVCAR5				14.76	14.85	14.46	14.62	15	14.54	NaN	14.77	NaN	14.56	14.03	NaN	14.9	14.77	NaN	NaN	15.2	14.56	14.76	13.74	10.82	12.39	12.15	14.6	12.35	12.58	11.36	12.9	11.96	14.58	11.88	12.15	11.56	14.14	13.58	14.2	14.13	12.76	8.61	12.53	12.88	12.72	12.07	14.49	15.95	14.53
OVCAR8	ovary	carcinoma		14.15	14.62	14.63	14.46	14.96	14.37	14.55	14.44	NaN	13.85	14.78	NaN	13.89	14.28	14.04	14.59	15	NaN	NaN	14.31	12.2	14.62	14.72	14.84	15	14.47	13.37	14.8	15.4	15.4	14.85	14.66	13.44	15.67	14.37	14.76	14.71	11.66	8.38	14.02	12.83	14.8	13.13	14.92	14.56	12.53
OVISE	ovary	carcinoma	clear_cell_carcinoma	14.05	14.67	15.45	15.5	15.33	NaN	NaN	NaN	15.28	13.23	15.21	13.98	NaN	14.08	NaN	14.58	15.44	NaN	NaN	14.24	10.06	14.54	14.67	15.27	15.31	12.87	13.89	15.34	15	NaN	NaN	NaN	12.84	15	14.24	15.55	15	12.91	10.9	13.66	15.33	16.15	15	14.64	15.48	15
OVK18	ovary	carcinoma	endometrioid_carcinoma	16.05	NaN	15	15.31	15	15.56	15.87	15.98	NaN	14.71	15.85	NaN	15.26	15.27	15.49	16.12	16.64	NaN	NaN	14.4	10.73	15	11.69	14.8	15	13.79	14.55	15.84	15.22	15.8	14.9	14.88	NaN	15.35	14.62	14.98	14.75	12.16	9.27	15.73	13.11	13.91	12.08	14.94	15.53	14.23
OVSAHO	ovary	carcinoma	adenocarcinoma	14.65	14.43	15.2	14.87	15.66	NaN	NaN	NaN	15	14.54	15.46	14.92	NaN	14.57	NaN	13.75	15.25	NaN	NaN	14.7	12.68	14.58	14.18	14.82	13.49	14.64	14.69	15	15.3	14.76	NaN	NaN	12.77	15	15	14.71	14.67	11.73	9.36	14.99	14.89	15	13.81	14.89	14.9	15.35
OVTOKO	ovary	carcinoma	clear_cell_carcinoma	14.61	15.94	15.32	14.94	14.39	NaN	NaN	NaN	15	14.44	15.38	14.65	NaN	15.63	NaN	14.27	15	NaN	NaN	13.21	12	15.24	15.3	14.72	14.71	14.76	14.51	14.65	15.22	14.91	NaN	NaN	12.21	15	12.85	14.27	13.87	11.78	8.45	13.79	14.51	15.6	13.58	16.41	16.03	15.89
PANC0203	pancreas	carcinoma		14.85	13.84	NaN	14.88	14.78	15	NaN	15.43	NaN	17.24	14.92	NaN	14.61	14.16	NaN	NaN	15	15.14	14.85	14.45	12.1	15.28	15.36	15.99	14.35	14.82	14.85	14.74	16.42	16.19	14.91	14.76	14.83	14.79	14.2	14.68	14.59	12.46	NaN	14.59	14.33	14.71	13.49	15.26	14.95	15.07
PANC0327	pancreas	carcinoma	ductal_carcinoma	14.85	13.01	14.78	14.99	15.12	15.9	NaN	14.9	NaN	13.83	14.41	NaN	14.88	14.26	NaN	NaN	15.46	15	15.7	14.03	11.34	14.64	11.84	13.51	12.37	13.26	13.31	14.85	14.44	15	12.99	12.59	14.24	13.72	13.69	13.3	14.17	11.86	NaN	13.87	11.53	12.64	12.07	14.83	14.92	13.15
PANC0403	pancreas	carcinoma		14.68	14.94	14.61	14.48	14.79	14.95	NaN	14.45	NaN	13.65	13.86	NaN	14.54	14.54	NaN	NaN	15	14.95	15	14.14	11.49	14.53	12.38	13.68	13.34	13.1	12.72	14.93	14.4	14.77	12.65	13.28	9.35	14.39	13.97	13.93	14.33	11.84	8.63	13.03	13.32	13.41	13.27	14.86	14.86	15.09
PANC0504	pancreas	carcinoma		16.21	17.42	17.94	16.77	17.4	15	NaN	15	NaN	15.97	15	NaN	14.86	15.03	15.64	14.16	15	NaN	NaN	14.21	12.89	15	13.14	14.26	15.17	14.21	17.48	15.71	15.93	15.81	15.26	16.56	12.41	15.37	13.92	14.37	14.51	14.29	9.78	15	15.86	14.82	15.45	16.95	17.92	15.22
PANC0813	pancreas	carcinoma	ductal_carcinoma	15.27	14.25	14.87	14.11	14.97	14.82	NaN	15.02	NaN	14.8	15.27	NaN	14.64	14.81	NaN	NaN	15.01	14.82	13.98	13.51	11.62	13.49	10.82	16.36	12.69	13.15	10.13	16	14.66	13.51	13.1	14.77	11.68	16.53	13.61	13.99	14.34	13.06	9.22	12.43	14.67	13.2	NaN	14.56	15.92	14.87
PANC1	pancreas	carcinoma	ductal_carcinoma	NaN	NaN	NaN	NaN	NaN	NaN	NaN	NaN	NaN	NaN	NaN	NaN	NaN	NaN	NaN	NaN	NaN	NaN	NaN	NaN	NaN	NaN	NaN	NaN	14.24	NaN	NaN	NaN	NaN	NaN	12.9	NaN	NaN	NaN	NaN	NaN	13.75	12.54	NaN	NaN	NaN	NaN	NaN	NaN	NaN	NaN
PANC1005	pancreas	carcinoma	ductal_carcinoma	13.66	14.72	13.5	13.27	14.73	15.92	NaN	15	NaN	14.51	14.71	NaN	15.17	14.9	NaN	NaN	15.05	15.27	14.73	11.11	12.38	12.86	10.22	14.25	13.87	13.87	12.59	14.71	13.48	15.38	13.42	12.74	12.66	14.87	14.19	13.92	14.42	12.63	8.78	14.07	13.4	NaN	13.14	15.04	15.72	14.87
PATU8902	pancreas	carcinoma	ductal_carcinoma	13.65	12.76	13.79	13.77	13.96	13.53	14.34	13.8	NaN	13.57	14.97	NaN	14.86	13.78	13.5	15.28	15.24	NaN	NaN	14.13	12.37	15	12.55	14.88	15	14.28	13.82	13.94	14.87	15.15	14.96	14.29	14.35	15.51	14.81	15.06	14.77	12.91	11.3	13.53	14.17	13.87	13.65	15.05	13.84	15.05
PATU8988S	pancreas	carcinoma	ductal_carcinoma	14.88	13.98	13.52	14.52	15	16.01	NaN	15.98	NaN	13.97	15	NaN	15.21	14.45	NaN	NaN	14.42	15.58	15.94	14.22	11.28	14.5	11	13.98	14.4	14.82	13.69	14.99	12.44	13.23	12.67	12.1	9.8	13.04	13.54	12.02	13.95	13.04	7.49	13.13	12.98	12.43	12.58	14.52	14.02	13.91
PATU8988T	pancreas	carcinoma	ductal_carcinoma	15.44	12.91	15.03	14.82	15.74	15	NaN	14.89	NaN	14.04	12.97	NaN	14.99	16.2	NaN	NaN	15.25	16.42	15	15.77	12.41	15.34	14.33	15	16.59	14.87	14.33	15.62	13.91	14.52	15.38	NaN	15.63	15	15.51	13.99	13.95	12.31	NaN	15.11	13.29	14.27	12.49	14.78	14.84	14.86
PC14	lung	carcinoma	non_small_cell_carcinoma	14.56	14.09	15.68	15.98	16.28	16.89	16.47	16.84	NaN	14.44	17.33	NaN	13.45	12.77	13.67	15.52	15	NaN	NaN	13.61	11.57	NaN	15.42	13.75	11.47	13.03	13.51	14.28	13.8	NaN	13.29	NaN	13.9	13.94	14.3	13.26	12.77	11.4	5.74	12.7	12.72	12.3	12.45	17.3	15.59	16.65
PC3	prostate	carcinoma	adenocarcinoma	14.77	14.63	15.36	14.92	14.86	15.18	NaN	15.69	NaN	14.97	15	NaN	14.81	14.7	NaN	NaN	14.11	14.93	15.53	14.62	11.93	14.91	12.53	13.28	13.23	NaN	13.5	14.81	14.85	15.45	13.05	13.56	10.19	13.48	14.14	13.48	14.45	11.57	8.85	13.22	11.35	12.68	12.53	14.84	14.97	14.48
PECAPJ15	upper_aerodigestive_tract	carcinoma	squamous_cell_carcinoma	14.37	14.76	15.68	14.84	14.44	15.58	NaN	15.58	NaN	14.29	15.74	NaN	15	14.5	NaN	NaN	14.64	14.07	14.7	14.25	11.27	14.24	NaN	12.84	13.64	12.5	12.04	14.84	14.02	15.75	12.17	13.24	10.15	11.11	13.92	14	13.3	11.09	9.12	13.99	12.79	14.02	12.68	14.65	14.68	13.43
PECAPJ34CLONEC12	upper_aerodigestive_tract	carcinoma	squamous_cell_carcinoma	14.72	14.99	14.7	15	13.55	15.93	NaN	14.73	NaN	14.74	15.37	NaN	14.23	14.71	NaN	NaN	14.84	14.47	15.45	14.23	11.54	14.68	NaN	13.62	13.06	12.61	11.64	14.8	13.71	16.15	12.17	12.64	10.88	12.9	14.45	14.22	13.71	11.64	8.13	13.88	12.94	13.83	12.88	14.73	14.59	13.61
PECAPJ41CLONED2	upper_aerodigestive_tract	carcinoma	squamous_cell_carcinoma	14.31	14.77	16.11	14.78	14.78	15.28	NaN	16.18	NaN	14.88	16.63	NaN	14.51	14.91	NaN	NaN	14.53	14.57	14.73	14.3	11.61	14.49	NaN	13.59	14.03	13.24	12.04	14.15	14.06	15	12.58	13.35	10.17	13.18	14.28	14.65	14.06	12.01	10.08	14.14	14.04	15	13.44	14.86	14.49	14.14
PECAPJ49	upper_aerodigestive_tract	carcinoma	squamous_cell_carcinoma	14.95	14.85	15.57	16.39	15.31	15	NaN	14.73	NaN	15	15.68	NaN	14.51	14.63	NaN	NaN	14.88	14.7	14.96	14.7	11.68	14.42	12.65	13.72	13.81	12.99	10.8	15.68	12.66	15	12.25	12.94	9.74	NaN	13.81	14.93	14.39	11.61	8.1	14.82	13.06	13.41	13.35	14.96	14.84	14.86
PK1	pancreas	carcinoma		14.72	14.53	14.56	14.38	14.99	15.79	NaN	15	NaN	14.11	14.86	NaN	14.92	15.31	NaN	NaN	15	15.42	15.46	14.43	12.37	14.76	14.39	14.71	14.5	15.44	14.53	14.93	12.41	12.44	16.2	14.59	9.39	15.13	14.9	13.96	15.74	15.51	8.93	14.71	13.95	14.86	13.54	14.95	14.94	14.38
PK45H	pancreas	carcinoma		13.84	14.64	16.27	15.38	14.55	15	NaN	17.27	NaN	18.66	18.35	NaN	13.7	14.19	NaN	NaN	15	13.84	14.59	14.78	12.07	13.93	14.17	14.01	15	14.74	14.53	14.25	18.09	16.77	14.8	14.67	10.21	14.81	12.47	13.31	13.77	15	10.68	14.68	15	14.2	14.09	14.59	13.97	14.18
PK59	pancreas	carcinoma		16.48	15	17.16	16.26	16.64	16.75	15.99	16.77	NaN	16.8	15.69	NaN	15	14.88	14.8	14.64	16.53	NaN	NaN	14.52	11.85	14.5	13.55	14.5	12.59	14.68	16.5	15.19	15.04	15.02	14.26	15	12.15	15.04	14.43	14.44	14.3	13.14	8.86	17.69	13.53	14.67	14.65	14.9	16.95	15.23
PLCPRF5	liver	carcinoma	hepatocellular_carcinoma	14.89	14.42	14.37	15.28	15.68	16.25	NaN	15.74	NaN	14.43	15	NaN	14.82	13.61	NaN	NaN	15.14	16.81	16.8	14.38	11.63	14.51	13.05	13.38	11.53	12.25	13.22	14.6	14.77	15	12.89	14.33	12.42	14.49	13.92	13.33	12.33	10.67	7.89	9.44	10.47	13.14	11.48	14.64	14.73	14.47
PSN1	pancreas	carcinoma	ductal_carcinoma	12.49	14.69	15.38	14.39	14.31	15.44	NaN	14.61	NaN	14.32	15.81	NaN	14.54	14.6	NaN	NaN	14.89	14.47	14.83	14.64	10.63	14.65	12.81	13.34	12.59	13.06	12.5	14.48	14.4	NaN	11.81	12.48	9.99	11.46	12.9	12.56	13.45	11.49	NaN	12.2	11.41	12.89	12.04	14.76	14.77	13.1
QGP1	pancreas	carcinoma		14.25	15.38	16.91	17.07	15.76	NaN	NaN	NaN	NaN	14.18	15.72	15	NaN	14.74	NaN	15.51	15	NaN	NaN	16.57	11.96	14.91	14.36	14.84	15.43	15.29	15	15	15.64	11.25	NaN	NaN	12.47	10.89	14.43	15.55	13.12	11.74	10.49	18.53	16.43	10.64	NaN	14.8	15.29	14.9
RCC10RGB	kidney	carcinoma	renal_cell_carcinoma	14.56	14.56	14.79	14.73	15	15.13	NaN	15.51	NaN	15	14.33	NaN	15.23	15.12	NaN	NaN	15.55	15.18	14.47	14.36	12.19	13.17	11.79	14.91	14.29	14.19	13.98	14.6	14.49	15.53	14.57	14.33	13.46	14.9	14.68	14.23	14.79	13.69	10.17	13.99	13.97	13.89	13.75	14.91	14.4	14.27
RCM1	large_intestine	carcinoma	adenocarcinoma	14.92	15	14.01	14.83	15	15.47	NaN	15.68	NaN	14.19	16.32	NaN	15.06	15.57	NaN	NaN	14.82	15.64	15	14.7	12.38	14.8	14.55	14.56	15.41	15.59	14.8	15.33	16.49	16.68	15.91	14.53	12.58	15	14.92	14.9	15.24	12.72	9.89	14.88	12.06	14.34	13.51	14.95	15.39	14.69
RD	soft_tissue	rhabdomyosarcoma	embryonal	13.76	14.16	14.83	15.81	15.37	15.34	NaN	14.47	NaN	14.34	15	NaN	14.68	13.91	NaN	NaN	15.12	15	14.85	13.45	10.77	14.26	13.68	14.44	14.26	14.03	14.38	13.81	15.33	15.08	14.78	14.25	13.63	14.35	13.2	NaN	14.01	11.84	NaN	14.42	15.23	13.36	12.27	12.86	13.05	13.11
RERFLCAD1	lung	carcinoma	adenocarcinoma	15	NaN	15	17.03	17.45	NaN	NaN	NaN	17.41	17.83	16.61	16.6	NaN	17.3	NaN	14.93	16.68	NaN	NaN	14.23	11.9	16.03	NaN	13.53	13.36	14	17.7	14.35	15.03	13.69	NaN	NaN	15	16.35	17.52	12.43	14.6	12.91	14.17	17.09	15.65	16.28	14.94	16.98	17.68	15.68
RERFLCAD2	lung	carcinoma	adenocarcinoma	14.62	14.54	16.52	15.23	15.48	15.64	NaN	16.02	NaN	16.11	16.78	NaN	14	14.48	NaN	NaN	15.55	15.31	14.77	14.64	12.33	13.87	14.15	13.3	15	14.68	14.94	13.85	17.57	17.5	14.93	14.84	10.25	14.86	14.38	13.99	14.7	12.08	10.07	14.64	15.27	14.08	12.89	14.5	14.5	14.37
RERFLCAI	lung	carcinoma	squamous_cell_carcinoma	14.76	14.89	15	15.87	15.24	NaN	NaN	NaN	14.48	13.87	15.18	14.59	NaN	13.95	NaN	15.11	14.96	NaN	NaN	14.02	11.05	13.26	13.51	14.84	11.88	11.99	11.89	14.99	14.52	14.92	NaN	NaN	12.34	13.21	13.85	14.32	12.87	9.5	7.38	10.6	11.46	12.39	12.15	14.4	13.86	14.55
RERFLCMS	lung	carcinoma	non_small_cell_carcinoma	14.77	14.76	15.14	14.95	14.8	15.87	NaN	14.67	NaN	14.52	14.93	NaN	14.69	15.09	NaN	NaN	15.43	15.13	15.7	13.9	12.51	14.89	14.38	14.72	11.88	14.32	13.26	14.8	15.49	15.63	15.43	14.68	6.59	14.89	14.83	13.77	13.45	10.02	NaN	14.3	11.9	14.47	11.69	14.74	14.88	14.72
RH18	soft_tissue	rhabdomyosarcoma	alveolar	15.78	14.83	NaN	14.56	14.8	14.45	15.81	15.83	NaN	14.1	14.93	NaN	15.2	15	15	14.53	14.57	NaN	NaN	NaN	10.52	14	13.98	12.87	11.65	12.57	8.81	14.32	14.6	15.4	14.84	NaN	12.54	15	14.5	13.82	13.82	11.77	6.87	12.68	12.48	16.15	12.13	13.43	15	13.14
RH30	soft_tissue	rhabdomyosarcoma	alveolar	15.61	15.87	NaN	15.49	16.63	15	15.45	16.39	NaN	13.47	14.61	NaN	14.54	15.85	15.35	14.64	14.32	NaN	NaN	14.96	11.3	14.32	13.77	13.89	14.8	14.21	NaN	14.78	14.73	15	14.77	14.77	13.56	15.69	13.81	13.09	14.18	11.2	8.43	14.35	12.61	14.6	12.33	14.33	15.38	NaN
RH41	soft_tissue	rhabdomyosarcoma	alveolar	13.67	14.8	14.11	14.21	14.85	NaN	NaN	NaN	14.22	13.28	14.62	14.07	NaN	13.94	NaN	15.45	14.33	NaN	NaN	14.5	10.45	14.61	10.92	13.99	12.61	13.38	13.46	14.89	14.81	14.27	NaN	NaN	12.02	15.18	13.86	13.65	13.04	10.09	7.62	NaN	14.28	13.59	10.97	14.23	14.55	14.28
RKN	soft_tissue	leiomyosarcoma		14.47	16.36	15	15.85	15	15	15.71	16.14	NaN	15.4	15.89	NaN	14.65	14.03	14.62	15	15	NaN	NaN	14.57	11.64	14.63	15.43	15	12.53	15.27	15.22	15.16	15.19	15.22	14.79	15.2	12.82	15	14.95	15.77	14.92	NaN	9.48	16.68	12.27	15	15.27	15.73	16.48	15.61
RKO	large_intestine	carcinoma	adenocarcinoma	13.81	15.03	NaN	14.81	14.58	15.19	15.18	15.25	NaN	14.26	15.1	NaN	14.64	13.44	15.6	14.6	14.24	NaN	NaN	13.72	11.47	14.08	12.95	14.03	13.71	13.65	NaN	14.32	12.95	15.22	14.66	13.11	13.43	15	14.13	14.23	14.4	11.61	8.3	13.16	11.49	12.97	12.14	14.5	14.64	11.13
RL952	endometrium	carcinoma	mixed_adenosquamous_carcinoma	12.88	13.92	16.28	16.38	14.93	NaN	NaN	NaN	15.93	16.13	15.26	15.9	NaN	14.57	NaN	14.85	16.62	NaN	NaN	14.65	11.56	14.64	13.54	14.84	10.26	11.7	15.46	14.81	15.56	15.15	NaN	NaN	11.35	14.56	14.98	13.91	13.93	12.1	8.04	14.76	14.81	14.73	14.31	14.95	15.81	15.9
RMGI	ovary	carcinoma	clear_cell_carcinoma	16.15	16.84	16.99	15	NaN	18.37	17.21	17.1	NaN	17.22	17.72	NaN	15	15.17	16.24	15.77	17.03	NaN	NaN	13.78	11.3	14.64	14.8	15.11	14.06	13.86	13	15.74	16.1	16.02	14.1	14	12.12	14.59	14.78	15.67	13.62	12.62	9.36	18.55	13.73	14.49	16.64	17.47	17.35	17.19
RPMI7951	skin	malignant_melanoma		13.46	14.64	17.08	14.92	15.74	NaN	NaN	NaN	14.38	NaN	NaN	13.93	NaN	13.94	NaN	13.92	NaN	NaN	NaN	13.14	NaN	13.11	11.46	14.06	12.83	NaN	12.65	NaN	9.95	16.63	NaN	NaN	12.97	13.41	NaN	13.79	14.03	10.94	8.67	14.1	12.32	11.82	12.97	NaN	14.93	NaN
RT112	urinary_tract	carcinoma	transitional_cell_carcinoma	14.8	16.18	NaN	15.99	15.68	15.26	14.67	14.65	NaN	13.36	15.31	NaN	15.09	14.61	14.83	NaN	15	NaN	NaN	14.25	11.32	14.91	14.1	14.7	14.88	NaN	NaN	15.31	14.47	14.96	15.14	14.68	11.55	15	14.48	14.58	14.34	12.61	8.34	14.84	12.97	14.37	13.03	16.21	15.84	NaN
RT4	urinary_tract	carcinoma	transitional_cell_carcinoma	15.78	16.29	16.19	15	16.78	15.58	15.28	15.5	NaN	14.38	15.29	NaN	14.53	14.88	15	15.34	17.76	NaN	NaN	14.65	12.78	14.67	14.14	14.76	13.97	14.13	15	16.01	14.06	14.08	14.57	15	14.12	16.32	13.47	14.46	14.68	15.13	8.99	16.36	13.2	15.22	15.46	15.22	14.92	15.23
SAOS2	bone	osteosarcoma		14.31	13.92	14.36	14.17	14.5	15.67	NaN	14.7	NaN	15.34	14.15	NaN	14.23	14.69	NaN	NaN	14.85	15.73	13.88	13.88	11.59	13.04	11.2	14.9	12.19	12.38	12.38	12.69	12.15	14.33	12.44	12.22	12.1	14.42	13.85	13.88	14.54	11.07	8.18	11.72	12.97	13.43	13.33	14.6	13.15	14.49
SBC5	lung	carcinoma	small_cell_carcinoma	13.59	14.89	15	15.92	15	NaN	NaN	NaN	14.1	14.91	15.65	14.42	NaN	12.47	NaN	14.75	14.76	NaN	NaN	13.68	11.02	13.34	14.19	15	12.36	12.58	12	13.84	15	16.45	NaN	NaN	12.23	13.33	13.45	14.6	13.41	9	9.09	10.02	10.38	11.36	11.27	15.32	14.87	13.95
SCABER	urinary_tract	carcinoma	transitional_cell_carcinoma	14.72	12.93	14.6	15	15.13	15	NaN	15.96	NaN	14.73	17.33	NaN	14.74	15.11	NaN	NaN	14.77	15.16	14.55	14.56	11.75	14.64	14.51	14.85	14	15	13.42	15.26	14.53	14.68	15	NaN	14.91	14.44	14.99	13.88	14.38	10.57	NaN	14.73	13.8	14.5	11.71	15.21	14.06	NaN
SCC25	upper_aerodigestive_tract	carcinoma	squamous_cell_carcinoma	15.22	14.98	NaN	16.42	15.14	15.55	17.58	17.33	NaN	16	15.46	NaN	14.47	15.43	15.02	14.86	15	NaN	NaN	12.7	10.65	13.35	12.05	13.7	11.96	NaN	8.66	16.01	13.62	15.37	4.72	12.65	9.38	15.95	13.93	15.85	14.06	13.47	7.21	13.74	13.21	14.85	12.76	14.77	16.14	12.23
SCC4	upper_aerodigestive_tract	carcinoma	squamous_cell_carcinoma	14.44	17.23	NaN	11.38	14.52	14.68	NaN	13.94	NaN	17.91	13.72	NaN	14.47	13.58	NaN	NaN	15.28	13.81	14.2	NaN	10.77	12.66	12.04	13.86	12.88	12.57	10.14	13.2	12.82	13.26	12.55	12.21	13.69	14.78	15.18	16.46	14.26	12.41	8.36	12.54	13.24	12.53	12.33	14.33	14.96	14.57
SCC9	upper_aerodigestive_tract	carcinoma	squamous_cell_carcinoma	14.98	12.84	14.02	14.54	15	15.6	NaN	14.68	NaN	14.97	16.21	NaN	14.1	14.96	NaN	NaN	15.46	14.96	15.05	14.15	12.05	14.84	12.02	13.84	14.05	14.47	12.77	14.67	14.07	14.1	13.16	14.45	15.6	14.55	14.38	13.95	14.35	10.06	NaN	13.98	13.48	13.53	13.58	14.12	13.62	13.76
SF126	central_nervous_system	glioma	astrocytoma	14.74	14.79	15.3	15.34	15.33	NaN	NaN	NaN	14.54	13.98	15.54	14.5	NaN	13.54	NaN	14.94	15.36	NaN	NaN	14.8	10.83	13.27	13.87	14.95	11.72	12.34	12.17	14.61	15.76	15.6	NaN	NaN	12.6	14.33	12.79	14.24	13.98	9.5	8.19	12.52	15.26	12.08	12.24	15.51	14.78	14.79
SF268				13.62	14.4	14.34	13.87	14.53	15.41	NaN	15.17	NaN	12.96	12.62	NaN	14.18	14.14	NaN	NaN	14.79	13.73	14.43	12.93	10.26	12.28	11.56	14.41	11.73	11.35	11.33	11.03	11.84	12.12	11.97	11.32	11.62	13.84	13.64	13.56	12.38	10.73	7.66	11.03	12.36	12.32	11.8	14.38	14.92	13.67
SF295	central_nervous_system	glioma	astrocytoma_Grade_IV	14.58	15.84	15	16.33	16.4	NaN	NaN	NaN	15.38	16.58	14.94	14.9	NaN	14.62	NaN	14.79	15.32	NaN	NaN	16.69	12.04	14.49	14.45	14.34	13.98	13.86	12.29	14.91	14.65	15.01	NaN	NaN	13.37	15.94	17.13	14.37	13.97	13.33	10.48	12.91	12.98	13.86	12.66	12.89	15	14.71
SF539				14.55	14.76	14.48	14.23	14.27	14.77	NaN	14.97	NaN	12.96	12.03	NaN	14.44	14.09	NaN	NaN	14.07	13.43	14.28	13.76	10.07	12.28	11.34	14.33	10.83	11.2	10.31	11.99	12.8	12.75	11.02	11.36	11.68	14.2	13.93	13.34	12.56	9.5	7.53	11.29	12.02	11.33	11.59	14.82	15.55	14.44
SH10TC	stomach	carcinoma		14.84	14.89	13.53	15	15.32	16.05	NaN	14.64	NaN	13.55	15.58	NaN	14.39	14.78	NaN	NaN	15.02	15.42	15.44	14.23	12.1	14.53	12.86	13.83	NaN	NaN	13.99	14.8	14.69	14.44	13.83	13.96	11.24	14.68	14.27	11.67	14.25	14.15	NaN	13.55	12.73	12.7	12.4	14.59	14.61	14.58
SH4	skin	malignant_melanoma		12.59	13.74	15	14.79	14.85	14.13	NaN	14.26	NaN	13.17	13.99	NaN	14.66	13.2	NaN	NaN	13.19	13.85	12.73	12.4	11.34	12.26	13.29	13.24	12.64	17.81	12.48	12.38	13.51	13.82	16.02	13.97	11.09	13.02	13.79	11.85	12.41	12.25	9.95	15	NaN	14.83	11.99	13.69	NaN	14.23
SIMA	autonomic_ganglia	neuroblastoma		NaN	NaN	NaN	NaN	NaN	NaN	NaN	NaN	NaN	NaN	NaN	NaN	NaN	NaN	NaN	16.88	NaN	NaN	NaN	15.99	NaN	NaN	NaN	15.04	NaN	NaN	NaN	NaN	NaN	NaN	NaN	NaN	12.4	14.42	14.45	NaN	12	10.92	NaN	10.56	NaN	11.95	NaN	NaN	14.56	NaN
SJSA1	bone	osteosarcoma		14.93	16.86	17.35	17.22	16.82	18.23	17.78	18.07	NaN	16.29	17.35	NaN	13.92	14.13	14.75	15.55	15.84	NaN	NaN	14.07	10.59	12.08	12.11	14.11	12.89	12.26	13.94	14.6	13.07	14.8	14.42	NaN	12.9	14.77	14.24	15.73	13.67	11.57	6.88	13.42	13.81	13.2	12.61	17.36	15	15.84
SKBR3	breast	carcinoma		15.47	13.29	17.12	15.51	14.99	NaN	NaN	17.2	NaN	14.94	14.94	NaN	15	15.09	NaN	NaN	14.69	NaN	14.35	NaN	12.33	NaN	10.67	13.68	9.27	12.54	10.57	14.43	16.17	15.12	16.18	14.49	12.44	14.6	14.29	13.92	14.27	12.46	7.96	14.12	14.11	16.69	12.73	11.09	14.86	14.07
SKCO1	large_intestine	carcinoma	adenocarcinoma	14.64	16.22	15	18.08	17.5	NaN	NaN	NaN	17.58	15.45	17.64	14.6	NaN	13.8	NaN	18.54	14.86	NaN	NaN	13.75	11.73	14.35	14.54	16.44	17.66	16.07	16.93	NaN	12.54	13.01	NaN	NaN	13.72	15	13.61	14.52	16.72	13.11	8.15	14.13	13.93	14.64	12.78	18.41	18.29	14.23
SKES1	bone	Ewings_sarcoma_peripheral_primitive_neuroectodermal_tumor		14.85	14.65	17.19	14.69	15.8	14.83	NaN	15	NaN	13.93	12.72	NaN	15.31	14.29	NaN	NaN	15	14.93	16.14	14.03	10.31	12.93	10.28	14.2	12.42	NaN	11.39	13.2	13.78	14.85	12.25	11.32	11.53	14.34	14.24	13.05	12.64	11.17	7.51	NaN	12.24	12.31	12.02	14.41	NaN	12.71
SKHEP1	liver	carcinoma	adenocarcinoma	14.72	14.94	14.56	14.92	14.88	15.25	NaN	14.76	NaN	14.66	14.91	NaN	14.92	15.43	NaN	NaN	14.96	15	14.94	14.92	12.87	14.93	14.84	14.81	14.1	15	13.83	14.86	15.51	15.44	14.69	14.62	NaN	14.7	14.84	13.46	14.09	10.93	9.82	14.68	13.35	14.3	12.04	14.97	15.1	15
SKLMS1	soft_tissue	sarcoma		14.78	14.79	14.71	15.52	16.5	15	NaN	15.79	NaN	14.46	17.11	NaN	14.97	14.32	NaN	NaN	14.92	16.89	15.96	14.35	10.93	14.48	13.18	13.62	13.1	14.15	13.14	15	14.51	15	12.68	14.26	14.61	14.44	13.57	13.32	13.44	10.38	NaN	13.92	11.11	13.68	12.19	14.44	14.7	13.08
SKLU1	lung	carcinoma	adenocarcinoma	14.86	14.98	16.74	16.35	16	15.52	15.98	16.66	NaN	14.61	15.67	NaN	14.42	14.66	15.57	15.44	14.87	NaN	NaN	13.11	12.35	14.83	14.28	15.76	16.23	14	13.32	15.9	14.78	15.75	14.7	15.55	13.93	15.81	14.79	14.54	14.59	12.57	10.85	16.59	12.34	14.55	13.01	15.7	17.44	14.65
SKMEL2	skin	malignant_melanoma		15.43	NaN	14.39	14.76	14.98	14.81	NaN	14.49	NaN	14.63	15.32	NaN	14.74	16.01	NaN	NaN	15	14.66	14.9	14.31	12.4	12.56	15.64	16.45	NaN	15	14.19	14.51	13.26	14.3	NaN	14.52	14.53	15.38	15.26	17.19	15.75	11.58	NaN	14	NaN	17.59	NaN	13.57	14.22	15.64
SKMEL24	skin	malignant_melanoma		14.83	NaN	14.83	14.81	NaN	15.23	NaN	NaN	NaN	14.82	NaN	NaN	NaN	13.62	NaN	NaN	14.95	NaN	NaN	13.08	11.99	13.36	12.31	13.8	12.11	NaN	NaN	NaN	12.14	14.37	12.12	11.49	8.53	14.34	13.86	13.8	14.27	10.7	10.31	NaN	13.79	13.22	12.97	15.12	14.82	13.77
SKMEL28	skin	malignant_melanoma		14.26	14.36	14.23	15.35	15.13	16.16	15	15.59	NaN	13.23	16.55	NaN	14.5	13.85	13.76	14.48	14.72	NaN	NaN	13.89	11.44	12.73	15	15.78	15.99	15.6	13.95	15.4	16.38	16.5	15.8	14.72	12.5	14.94	16.26	16.97	14.92	11.66	9.98	13.45	12.39	11.76	11.56	15.24	15.45	14.85
SKMEL3	skin	malignant_melanoma		15.08	16.61	14.71	14.86	16.04	15.56	NaN	16.29	NaN	14.46	17.29	NaN	15	14.79	NaN	NaN	14.8	16.55	15	13.56	11.9	14.81	14.4	14.54	12.45	11.51	13.13	16.47	14.88	14.72	12.3	14.46	15.51	14.72	14.51	13.96	13.82	10.94	8.85	14.51	13.3	13.96	13.39	14.9	13.82	14.64
SKMEL30	skin	malignant_melanoma		15.4	15.55	15	16.54	15	15.3	14.92	14.98	NaN	14.34	14.91	NaN	14.77	14.87	14.59	14.98	15	NaN	NaN	15	12.68	15	15.22	15	15.2	14.76	16.26	15.69	15.81	15.27	14.69	13.96	12.83	14.74	14.85	14.79	14.66	11.8	9.76	14.89	13.98	12.12	12.68	14.8	16.15	14.36
SKMEL31	skin	malignant_melanoma		14.38	15.57	15.21	15.37	15	15.69	15	16.4	NaN	14.7	15.68	NaN	14.8	14.9	15	15.76	14.98	NaN	NaN	13.77	12.2	15.08	14.89	15.17	15.4	14.22	13.52	15.12	15.99	16	14.98	15.03	NaN	15	14.67	14.85	14.86	13.11	11.62	14.27	13.51	13.6	13.02	14.74	15.74	15.17
SKMEL5	skin	malignant_melanoma		14.96	17	16.86	16.39	15	16.42	17.15	17.51	NaN	14.36	16.62	NaN	14.95	14.98	15.17	15	15.4	NaN	NaN	13.46	10.97	14.81	14.45	14.52	15.52	12.7	13.43	15.69	15.18	15.46	14.84	15	13.53	15.2	14.29	14.2	14.53	11.34	10.84	13.62	11.52	11.61	11.76	15.99	16.78	14.81
SKMES1	lung	carcinoma	squamous_cell_carcinoma	14.16	14.18	14.82	14.42	14.76	15.17	NaN	14.67	NaN	NaN	15	NaN	14.39	14.25	NaN	NaN	15	14.74	15.6	12.28	11.53	14.51	11.54	13.67	14.31	13.61	12.06	14.59	12.67	14.79	12.03	11.44	9.62	12.68	12.48	13.69	14.75	11.68	7.85	14.72	12.36	13.54	12.18	14.86	14.71	15.47
SKNAS	autonomic_ganglia	neuroblastoma		14.7	NaN	14.86	15.37	NaN	15	NaN	NaN	NaN	14.45	NaN	NaN	NaN	14.82	NaN	NaN	15.77	NaN	NaN	14.19	11.29	14.4	11.2	13.73	13.68	NaN	NaN	NaN	13.64	15.57	12.79	11.72	8.44	14.92	14.17	13.91	13.73	12.21	7.9	NaN	12.85	11.65	12.11	14.71	15.28	14.92
SKNBE2	autonomic_ganglia	neuroblastoma		12.72	14.59	15.11	14.26	15.04	14.13	NaN	14.4	NaN	14.97	12.95	NaN	15.22	14.85	NaN	NaN	14.54	14.72	14.42	14.68	9.29	13.98	11.06	14.53	10.34	12.29	11.6	14.2	14.34	15.35	12.82	13.17	11.6	14.45	14.28	13.61	13.03	11.11	8.71	12.02	11.95	12.02	12.43	13.23	15.86	13.48
SKNDZ	autonomic_ganglia	neuroblastoma		14.47	14.34	17.3	12.72	15	15	NaN	15	NaN	16.66	17.53	NaN	13.81	14.95	NaN	NaN	14.8	15.09	14.86	14.2	11.12	11.75	11.62	NaN	7.49	NaN	NaN	14.79	NaN	15	NaN	11.81	10.74	NaN	15.54	19.3	12.59	11.64	NaN	18.62	12.84	NaN	11.59	13.77	15	14.23
SKNFI	autonomic_ganglia	neuroblastoma		13.84	14.92	14.06	14.45	16.4	15	NaN	11.41	NaN	14.73	12.51	NaN	14.58	16.38	NaN	NaN	16.02	NaN	17.25	14.86	NaN	16.64	15	14.5	NaN	14.11	12.4	18.25	NaN	15.17	13.53	13.46	13.12	NaN	15	13.83	NaN	12.01	7.64	12.49	12.48	NaN	11.3	14.8	15.07	14.43
SKNMC	bone	Ewings_sarcoma_peripheral_primitive_neuroectodermal_tumor		14.63	14.5	14.82	14.51	14.84	16.79	NaN	15.72	NaN	13.74	16.16	NaN	14.85	14.95	NaN	NaN	15.63	16.11	15.82	16.54	11.23	14.42	14.55	14.75	14.19	14.56	12.71	15.51	15.82	15.86	14.72	14.77	NaN	15	14.76	NaN	13.25	10.51	6.89	14.74	12.3	14.13	11.15	14.63	14.49	12.57
SKNSH	autonomic_ganglia	neuroblastoma		14.88	14.33	14.47	14.51	14.72	15.36	NaN	15.34	NaN	14.93	15.7	NaN	14.5	15.22	NaN	NaN	15	14.98	15.32	13.75	11.34	14.23	14.06	14.76	16.44	15.54	13.22	14.91	15.29	15	14.5	NaN	14.94	13.99	14.94	13.48	14.31	11.4	NaN	14.87	13.23	13.43	11.69	14.11	13.94	12.68
SKOV3	ovary	carcinoma	adenocarcinoma	16.72	16.73	16.56	15.77	17.35	16.67	15.07	15.65	NaN	15	15	NaN	15.53	15	15.48	15.36	15	NaN	NaN	14.31	13.65	15.09	15.96	15	13.96	14.02	14.87	15	15.61	15.85	14.33	13.87	15.23	15.05	13.96	15.55	14.49	13.74	10.45	17.44	14.92	14.58	15.64	15.58	16.93	15.94
SKUT1	soft_tissue	leiomyosarcoma		14.02	14.87	14.82	14.83	14.91	15.18	NaN	14.81	NaN	14.53	14.39	NaN	14.77	14.32	NaN	NaN	14.84	15.27	15.22	14.35	11.92	14.65	14.27	14.96	14.12	13.25	14.35	13.92	14.62	14.63	14.24	14.45	12.07	13.46	13.53	13.09	14.43	10.81	7.22	13.72	11.72	13.58	11.35	13.02	13.73	12.95
SKUT1	soft_tissue	leiomyosarcoma		13.45	14.38	14.27	15.43	15.68	15.26	NaN	14.72	NaN	14.15	16	NaN	14.1	13.88	NaN	NaN	14.86	15.55	14.72	14.04	11.02	14.48	13.99	14.53	13.65	13.77	13.37	13.8	15	15.13	14.33	14.68	13.72	13.8	12.9	12.28	13.68	9.71	7.35	13.48	12.11	14.01	11.86	13.61	13.95	13.19
SNB75				14.69	13.53	14.39	13.93	16.08	15	NaN	14.7	NaN	15.22	13.51	NaN	14.55	14.47	NaN	NaN	14.96	14.58	14.38	14.32	13.87	13.17	11.54	13.19	13.21	13.05	11.84	14.72	13.04	15.16	16.1	13.95	13.35	14.87	14.16	14.22	14.43	12.52	8.47	13.59	13.71	14.02	13.64	14.55	16.52	14.65
SNGM	endometrium	carcinoma	adenocarcinoma	13.37	13.2	NaN	13.69	14.05	14.88	13.28	13.18	NaN	12.82	15.23	NaN	14.05	13.28	13.91	14.29	14.54	NaN	NaN	13.89	11.59	13.91	12.8	13.25	12.51	12.47	8.45	14.47	14.59	15.23	15.48	14.45	12.04	15	13.91	13.07	15.76	12.71	7.49	11.61	13.02	13.62	13.17	NaN	14.02	NaN
SNU1033	large_intestine	carcinoma		NaN	14.62	14.35	13.55	14.22	14.86	NaN	13.81	NaN	NaN	15	NaN	12.55	12.03	NaN	NaN	14.49	14.79	13.61	14.09	11.58	14.4	NaN	NaN	11.04	14.04	13.62	NaN	12.6	NaN	NaN	14	NaN	13.81	11.62	13.98	NaN	15	NaN	11.37	13.73	13.82	12.58	14.3	15	14.27
SNU1041	upper_aerodigestive_tract	carcinoma		14.56	15.85	15.24	15.23	15.74	NaN	NaN	NaN	15.3	14.81	15.5	15.86	NaN	14.85	NaN	14.85	15.46	NaN	NaN	14.73	12.68	14.58	14.53	14.8	12.18	13.87	14.75	15.53	15	15	NaN	NaN	13.3	15.48	15.2	15.1	14.33	12.73	11.25	15	15.54	14.93	14.7	15.44	15.47	15.57
SNU1066	upper_aerodigestive_tract	carcinoma	squamous_cell_carcinoma	14.87	15.78	14.87	14.93	15.38	NaN	NaN	NaN	14.68	14.69	15.41	15.65	NaN	14.41	NaN	15.94	15	NaN	NaN	14.61	13.33	14.99	14.67	14.74	15.98	13.83	14.6	15.73	15.68	15.54	NaN	NaN	12.49	15.93	15	14.24	16.65	13.85	11.56	15	14.75	15	14.67	15.22	15.48	15.68
SNU1076	upper_aerodigestive_tract	carcinoma	squamous_cell_carcinoma	13.55	14.94	14.6	14.54	14.58	NaN	NaN	NaN	15.92	13.15	14.26	13.86	NaN	15.83	NaN	14.56	14.86	NaN	NaN	13.86	11.4	14.67	14.19	13.6	12.34	14.08	12.98	15	15.76	15	NaN	NaN	12.26	16.07	15	15.64	14.14	11.15	8.18	13.41	13.36	14.94	16.2	15.27	14.87	14.3
SNU1077	endometrium	carcinoma	carcinosarcoma; malignant_mesodermal_mixed_tumor	15.14	15.77	15.88	14.96	15.79	NaN	NaN	NaN	15	13.67	15.45	16.56	NaN	14.25	NaN	15.02	15	NaN	NaN	13.95	12.06	13.41	14.39	14.52	14.54	14.52	14.62	15.52	14.92	15.13	NaN	NaN	12.52	15.19	14.16	14.24	14.06	9.83	8.87	12.09	13.3	14.84	13.1	15.34	14.86	16.15
SNU1079	biliary_tract	carcinoma		15	16.41	17.34	18.13	16.58	NaN	NaN	NaN	21.98	14.96	16.49	14.1	NaN	NaN	NaN	16.91	16.43	NaN	NaN	14.15	12.09	14.9	13.38	14.67	12.97	13.94	13.15	16.02	14.97	14.74	NaN	NaN	11.81	15.52	12.98	13.46	14.25	10.72	8.97	NaN	NaN	14.55	16.33	14.46	15.01	16.55
SNU1105	central_nervous_system	glioma	astrocytoma_Grade_IV	16.44	16.26	17.42	16.84	16.58	NaN	NaN	NaN	16.97	16.25	15.82	14.98	NaN	14.81	NaN	13.63	15.96	NaN	NaN	15.57	12.61	15	14.65	14.25	13.08	13.88	16.86	16.64	14.9	NaN	NaN	NaN	12.72	15.3	15.31	15.31	13.89	11.77	8.9	16.55	14.84	14.99	14.24	16.03	16.61	14.86
SNU119	ovary	carcinoma	adenocarcinoma	13.82	15.19	16.65	16.2	17.48	NaN	NaN	NaN	14.97	14.52	17.51	14.61	NaN	15.88	NaN	15.03	15	NaN	NaN	13.56	11.12	12.81	13.5	15.79	10.61	10.93	11.25	14.42	14.46	14.57	NaN	NaN	12.45	12.99	14.37	13.66	12.68	10.8	7.86	11.93	14.89	12.53	12.66	16.33	16.01	17.01
SNU1196	biliary_tract	carcinoma		13.55	14.86	14.96	15.33	14.19	NaN	NaN	NaN	14.34	13.87	14.77	14.44	NaN	14.73	NaN	14.56	15.29	NaN	NaN	14.43	12.41	14.53	13.7	14.9	13.34	14.67	14.74	15.52	15	15.57	NaN	NaN	12.3	15.63	15.24	15.18	13.82	13.79	8.9	13.07	12.4	14.36	13.23	15.23	14.89	14.98
SNU1214	upper_aerodigestive_tract	carcinoma	squamous_cell_carcinoma	14.2	18.18	17.67	17.02	17.74	NaN	NaN	NaN	16.56	16.63	16.85	NaN	NaN	14.98	NaN	15.87	15.31	NaN	NaN	14.16	11.64	14.86	NaN	14.59	11.95	12.05	13.23	15	14.7	15.27	NaN	NaN	13.77	14.47	14.53	14.07	14.07	12.07	NaN	16.11	13.47	15.71	15.88	NaN	NaN	16.99
SNU1272	kidney	carcinoma	clear_cell_renal_cell_carcinoma	15.29	15	15.84	14.9	15.3	NaN	NaN	NaN	14.11	15.71	14.69	15.85	NaN	14.69	NaN	13.97	14.84	NaN	NaN	14.79	12.13	14.25	14.12	14.54	13.99	14.42	13.94	14.78	14.73	14.55	NaN	NaN	13.63	15.83	13.09	14.31	14.07	12.99	9.32	12.83	13.08	13.25	13.09	13.34	14.6	15.21
SNU182	liver	carcinoma	hepatocellular_carcinoma	16.17	14.39	15.72	14.38	16.14	NaN	NaN	NaN	14.05	16.24	14.61	17.18	NaN	15.34	NaN	14.07	15.03	NaN	NaN	12.48	10.11	12.42	11.41	13.64	12.49	12.1	11.93	15.35	13.7	14.66	NaN	NaN	11.87	12.31	13.51	13.01	13.57	9.83	7.91	16.02	NaN	11.59	11.41	14.55	14.08	16.51
SNU201	central_nervous_system	glioma	astrocytoma_Grade_IV	16.03	16.84	17.48	17.41	15	NaN	NaN	NaN	15	14.3	18.06	15	NaN	14.74	NaN	15	15	NaN	NaN	14.65	13.4	16.28	16.84	15	14.59	13.36	13.92	15	16.65	15	NaN	NaN	12.24	14.3	12.73	NaN	13.08	10.86	9	15.97	16.36	13.59	12.92	17.35	16.8	16.26
SNU213	pancreas	carcinoma		14.08	15.6	15.66	14.98	15.32	NaN	NaN	NaN	16.63	16.29	15	15	NaN	14.12	NaN	15.86	16.83	NaN	NaN	15.94	12.87	14.17	14.44	14.73	14.59	15.02	15.87	14.56	16.76	15.45	NaN	NaN	12.81	17.43	17.63	14.9	12.21	14.87	10.62	15	16.27	15.56	14.29	14.92	14.86	15.36
SNU216	stomach	carcinoma		12.69	14.47	15.14	14.36	15.85	15	NaN	15.08	NaN	14.27	14.17	NaN	14.85	14.69	NaN	NaN	14.38	14.41	13.5	14.22	11.41	12.91	11.2	13.95	12.89	12.7	11.87	13.77	12.04	14.77	12.92	14.76	11.65	15.4	14.09	14.26	13.03	11.65	8.12	13.58	12.45	13.34	12.48	14.59	16.19	14.69
SNU245	biliary_tract	carcinoma		NaN	NaN	NaN	NaN	NaN	NaN	NaN	NaN	NaN	NaN	NaN	NaN	NaN	NaN	NaN	14.8	NaN	NaN	NaN	NaN	11.25	NaN	12.96	NaN	NaN	NaN	NaN	NaN	NaN	NaN	NaN	NaN	13.36	14.6	NaN	NaN	NaN	NaN	9.54	NaN	NaN	13.12	NaN	NaN	NaN	NaN
SNU308	biliary_tract	carcinoma		14.57	17.1	16.49	NaN	14.37	NaN	NaN	NaN	15.24	15.68	14.07	16.09	NaN	14.72	NaN	15	15.35	NaN	NaN	NaN	12.67	14.21	13.68	13.65	14.66	14.68	13.5	14.37	15	15.71	NaN	NaN	13.58	14.55	14.25	14.38	15.9	16.81	8.03	13.18	13.49	14.41	13.57	13.84	14.86	14.74
SNU387	liver	carcinoma	hepatocellular_carcinoma	14.29	15.7	15.32	15	14.62	14.95	NaN	14.76	NaN	15	16.73	NaN	13.56	14.57	NaN	NaN	15.37	14.24	14.13	13.93	11.94	13.6	11.7	14.24	13.73	12.9	12.3	14.09	NaN	15	12.74	12.45	14.6	13.04	14.84	14.66	14.15	14.06	10.21	13.99	14.12	12.75	12.96	13.77	13.88	13.61
SNU398	liver	carcinoma	hepatocellular_carcinoma	13.85	13.65	NaN	NaN	14.94	NaN	15.98	14.89	NaN	14.86	NaN	NaN	15	NaN	17.34	13.88	15.19	NaN	NaN	15.81	11.69	15.25	13.51	14.22	13.22	13.21	NaN	14.35	14.53	15	12.56	14.49	11.44	14.79	13.76	14.5	NaN	2.74	7.72	15.84	14.07	14.05	13.35	14.35	15.87	14.33
SNU407	large_intestine	carcinoma		14.11	14.95	15.92	15.75	15.33	15.56	15.3	15.78	NaN	14.68	15.53	NaN	15.66	14.78	15.8	15	15.71	NaN	NaN	13.06	10.68	14.05	13.28	14.41	15	NaN	14.45	14.84	12.19	15	14.07	15.72	13.15	15.21	14.33	15	14.26	13.48	9.54	14.31	12.51	11.64	11.89	15.27	15.21	14.56
SNU410	pancreas	carcinoma		16.47	15.31	19.46	15.88	15	16.22	16.31	16.51	NaN	13.99	14.92	NaN	14.87	14.84	17.06	15.42	15.72	NaN	NaN	14.76	11.82	13.11	12	12.45	10.93	12.83	13.97	15.17	16.09	15.43	14.54	NaN	14.48	15.13	13.98	15.88	16.64	13.23	13.07	14.59	12.34	14.62	12.54	14.7	17.74	14.23
SNU423	liver	carcinoma	hepatocellular_carcinoma	13.88	14.67	15.34	14.95	13.9	15	NaN	15	NaN	16.64	17.56	NaN	14.05	14.85	NaN	NaN	14.4	14.83	14.46	14.04	11.57	14.55	13.6	14.01	14.57	13.72	13.08	14.68	16.28	15	13.03	14.69	15.15	13.56	13.72	14.04	14.35	11.15	8.33	13.73	14.03	13.83	12.75	14.68	14.49	14.74
SNU449	liver	carcinoma	hepatocellular_carcinoma	13.8	14.67	14.71	14.9	14.98	15.12	NaN	14.74	NaN	14.76	16.15	NaN	14.59	14.15	NaN	NaN	14.62	15.27	15.15	13.86	11.48	14.14	12.22	13.34	13.96	12.55	12.65	14.47	14.72	14.35	13.45	11.7	10.3	14.7	13.48	12.58	13.91	10.93	8.15	13.8	13.42	12.72	12.56	14.56	14.59	14.52
SNU46	upper_aerodigestive_tract	carcinoma	squamous_cell_carcinoma	15.92	15	15.57	14.88	16.32	NaN	NaN	NaN	15.75	14.91	15.08	16.66	NaN	15.8	NaN	13.33	15.23	NaN	NaN	13.75	11.28	15.57	NaN	13.9	15.32	13.44	14.45	14.46	15.5	15.37	NaN	NaN	12.95	16.37	14.5	13.57	12.76	11.46	10.52	14.99	13.6	15	14.58	12.72	15.55	14.68
SNU466	central_nervous_system	glioma	astrocytoma_Grade_IV	14.72	16.7	15	14.26	15.65	NaN	NaN	NaN	14.02	14.12	15.06	15	NaN	14.84	NaN	14.61	14.49	NaN	NaN	15.33	10.43	NaN	NaN	14.89	11.47	11.17	11.23	15.35	16.44	16.34	NaN	NaN	11.57	15.54	15	15.1	14.76	8.89	NaN	14.06	12.43	16.3	13.86	NaN	NaN	14.5
SNU475	liver	carcinoma	hepatocellular_carcinoma	14.56	13.02	16.29	15.32	NaN	15	NaN	NaN	NaN	NaN	NaN	NaN	14.6	14.3	NaN	NaN	14.59	NaN	15.39	13.5	11.85	15	15.52	15.47	NaN	13.43	14.53	15.5	18.47	17.97	13.76	14.75	15.44	10.43	14.02	12.86	14.5	14.31	NaN	14.09	14.67	14.09	12.69	14.84	14.2	14.07
SNU478	biliary_tract	carcinoma		14.48	14.96	17.01	15.77	15.7	NaN	NaN	NaN	13.75	13.62	14.98	15	NaN	14.52	NaN	14.97	16.23	NaN	NaN	14.57	11.84	14.01	NaN	14.66	14.26	13.5	11.46	15.31	15.56	14.71	NaN	NaN	12.49	15	15.33	15	13.96	11.23	8.2	12.93	13.49	13.97	12.58	NaN	17.13	14.46
SNU489	central_nervous_system	glioma	astrocytoma_Grade_IV	14.76	14.82	14.64	14.91	14.69	NaN	NaN	NaN	14.12	13.98	14.72	14.76	NaN	15	NaN	14.11	15.43	NaN	NaN	14.85	NaN	15.59	14.25	14.66	12.6	NaN	13.43	16.57	16.31	15	NaN	NaN	14.45	15.45	NaN	NaN	14.7	12.29	9.33	14.47	14.19	14.51	14.22	17.07	14.49	15.33
SNU503	large_intestine	carcinoma		14.89	16.08	15.26	15.36	15.74	15.8	NaN	15.95	NaN	15	17.39	NaN	15.14	14.57	NaN	NaN	15.25	14.66	15.37	14.18	11.58	12.91	NaN	13.76	16.05	14.04	13.45	15.45	NaN	15	14.34	13.22	15.14	13.52	13.31	13.68	14.1	12.66	10.15	14.49	NaN	14.15	14.68	14.86	14.6	14.15
SNU601	stomach	carcinoma		14.76	14.66	15.25	14.9	14.73	14.79	NaN	15.15	NaN	14.04	15.19	NaN	14.99	14.92	NaN	NaN	15.58	14.87	14.04	14.46	11.78	13.12	12.1	13.88	12.78	12.71	13.95	14.5	14.88	15	13.17	14.81	12.1	13.71	14.1	13.44	13.11	14.64	8.4	13.86	12.08	12.88	12.58	14.96	15.09	14.11
SNU61	large_intestine	carcinoma		14.36	14.55	15.93	16.19	17.41	15	15	17.3	NaN	14.39	15	NaN	16.28	16.75	NaN	15.78	16.87	NaN	NaN	14.11	11.48	13.83	13.6	15	12.81	NaN	12.9	14.59	13.89	14.65	13.77	15	NaN	14.21	14.02	15	14.71	13.54	NaN	13.81	13.24	13.86	11.88	15	17.86	15.19
SNU626	central_nervous_system	glioma	astrocytoma_Grade_IV	15.02	14.27	14.24	14.65	14.83	NaN	NaN	NaN	14.35	15.04	14.58	14.8	NaN	15.66	NaN	14.62	15.62	NaN	NaN	15.64	NaN	14.88	14.04	14.93	NaN	NaN	13.5	15	14.94	16.57	NaN	NaN	13.81	16.03	15.75	14.12	14.65	11.85	8.86	13.32	14.53	14.49	13.47	15.82	14.54	15.49
SNU668	stomach	carcinoma	signet_ring_adenocarcinoma	15	15.38	15.56	15.64	16.03	NaN	NaN	NaN	14.94	14.72	16.21	15.5	NaN	14.55	NaN	15.24	15	NaN	NaN	14.9	11.63	15	NaN	14.72	14.91	14.13	14.98	15.48	14.93	14.97	NaN	NaN	15	16.21	14.11	13.6	14.78	11.34	10.97	14.11	13.71	14.74	12.64	14.6	15.58	15.51
SNU685	endometrium	carcinoma	carcinosarcoma; malignant_mesodermal_mixed_tumor	14.65	14.71	14.14	14.55	14.98	16.14	NaN	16.26	NaN	14.86	16.78	NaN	14.91	15.3	NaN	NaN	14.98	15.51	15.21	14.13	11.65	14.68	14.72	14.69	16.48	15.31	14.79	14.69	15	16.45	15	14.52	10.92	14.91	14.54	12.74	15.11	13.38	9.58	14.31	12.27	13.77	13.71	14.97	14.81	14.58
SNU719	stomach	carcinoma		13.74	13.65	16.07	15.36	16.12	NaN	NaN	NaN	15.56	15.75	15	15	NaN	15.56	NaN	15	15	NaN	NaN	15.15	11.3	12.3	13.32	14.35	15	14.75	14.85	15.98	14.42	14.23	NaN	NaN	13.12	14.16	14.56	16.15	13.91	13.09	10.56	14.01	15	14.27	13.32	15.71	15.55	14.82
SNU738	central_nervous_system	glioma	oligodendroglioma	14.56	14.74	15.16	14.99	15	NaN	NaN	NaN	15.87	14.53	15.5	13.94	NaN	15.53	NaN	14.68	15.87	NaN	NaN	15.29	12.28	15.48	13.64	13	13.08	NaN	12.69	17.49	14.95	NaN	NaN	NaN	13.8	15.88	14.61	14.39	13.79	10.75	8.49	12.22	14.07	13.69	13.02	16.33	14.16	15.03
SNU761	liver	carcinoma	hepatocellular_carcinoma	16.98	15	16.21	14.8	16.38	17.57	18.38	NaN	NaN	14.25	14.87	NaN	12.58	13.21	14.65	15	NaN	NaN	NaN	12.88	9.57	10.09	11.54	NaN	11.54	13.96	12.27	NaN	10.76	14	12.35	NaN	12.99	12.61	13.77	14.48	13.03	11.16	6.67	13.55	NaN	14.16	NaN	16.06	16.24	15.89
SNU8	ovary	carcinoma	adenocarcinoma	11.43	15	15.02	13.79	14.7	NaN	NaN	NaN	13.5	13.91	14.78	14.15	NaN	14.66	NaN	15	14.98	NaN	NaN	14.57	11.3	14.89	14.65	15.1	14.59	15.74	14.28	15	14.89	15.42	NaN	NaN	12.25	15.68	15.06	16.52	13.77	11.03	7.85	14.1	12.76	14.39	12.7	13.83	14.75	15.1
SNU81	large_intestine	carcinoma		NaN	14.86	11.08	NaN	NaN	NaN	NaN	NaN	NaN	NaN	11.65	14.33	NaN	NaN	NaN	16.68	NaN	NaN	NaN	NaN	NaN	NaN	NaN	NaN	NaN	NaN	7.85	NaN	NaN	NaN	NaN	NaN	NaN	NaN	NaN	11.86	NaN	11.68	7.57	NaN	NaN	NaN	NaN	13.75	NaN	NaN
SNU840	ovary	carcinoma	Brenner_tumor	15	15.77	16.58	16.42	15	15.63	15	15.95	NaN	15.49	15	NaN	15.2	14.5	15.88	15	15	NaN	NaN	14.67	10.94	14.33	12.03	12.45	12.53	12.02	12.39	14.65	14.88	14.85	12.87	15	11.46	14.77	13.76	14.83	14.01	13.69	10.07	14.19	13.7	13.4	13.61	16	15	14.91
SNU869	biliary_tract	carcinoma		14.04	12.95	14.97	14.78	12.57	15.02	NaN	NaN	NaN	13.51	13.13	NaN	16.39	14.73	NaN	NaN	15	12.93	13.49	13.99	11.65	14.59	11.21	14.21	14.28	13.48	12.65	15.17	14.71	17.31	12.4	13.34	9.41	14.35	13.16	13.7	14.62	12.31	9.42	11.89	13.77	14.05	13.69	14.05	14.75	14.36
SNU878	liver	carcinoma	hepatocellular_carcinoma	13.9	15.28	14.94	16.18	14.19	NaN	NaN	NaN	13.67	14.28	14.92	13.51	NaN	15.41	NaN	15.32	16.21	NaN	NaN	13.53	11.06	14.12	13.34	13.67	12.6	NaN	12.18	14.66	14.89	NaN	NaN	NaN	13.66	15.19	12.75	12.59	10.75	10.94	8.44	10.37	NaN	12.9	12.21	15.26	14.51	14.1
SNU886	liver	carcinoma	hepatocellular_carcinoma	NaN	NaN	NaN	15.36	14.57	NaN	15.46	15.14	NaN	NaN	14.3	NaN	14.94	NaN	NaN	14.99	14.1	NaN	NaN	14.99	11.8	NaN	13.15	14.02	9.17	NaN	10.43	13.27	13.72	11.29	NaN	NaN	NaN	14.69	10.98	NaN	13.28	9.3	9.53	11.32	13.01	11.6	11.15	14.67	16.53	16.2
SNU899	upper_aerodigestive_tract	carcinoma	squamous_cell_carcinoma	15	14.32	14.68	14.9	15.22	NaN	NaN	NaN	15.17	14.74	15.11	14.83	NaN	14.02	NaN	14.83	15	NaN	NaN	14.8	11.89	14.94	NaN	14.9	14.81	14.26	14.35	15.42	14.99	15.1	NaN	NaN	15	15.2	15.09	14.28	14.26	12.93	10.27	14.49	13.09	15	12.78	13.7	14.55	15.26
SNUC2A	large_intestine	carcinoma	adenocarcinoma	14.58	14.72	14.85	14.7	14.93	NaN	NaN	NaN	15.39	15.77	14.68	17.64	NaN	15.1	NaN	14.8	15.52	NaN	NaN	13.6	11.07	12.64	11.26	13.32	13.61	11.72	13.17	15.01	NaN	NaN	NaN	NaN	13.36	15	16.03	13.19	14.02	11.17	10.19	15	14.88	15	14.33	14.6	14.61	14.56
SNUC4	large_intestine	carcinoma	adenocarcinoma	13.39	14.94	15.15	14.57	15.11	14.88	NaN	15.27	NaN	14.98	14.73	NaN	14.82	14.89	NaN	NaN	14.84	14.7	14.41	14.9	12.38	14.29	11.87	NaN	13.59	13.34	14.59	14.66	14.8	15	13.16	15	12.72	15.27	15.44	15	14.2	14.14	8.28	14.59	13.69	13.26	13.21	15.25	15.56	15.23
SNUC5	large_intestine	carcinoma	adenocarcinoma	15.9	14.85	17.02	16.5	18.1	16.98	17.84	18.36	NaN	14.28	15.29	NaN	15	14.82	15.68	15	17.43	NaN	NaN	14.11	10.72	13.74	10.88	12.18	13.74	12.08	12.02	14.45	11.56	14.08	11.34	18.59	11.37	12.65	13.27	13.68	13.52	11.64	8.89	12.55	11.63	11.88	11.88	17.53	17.12	15.49
SQ1	lung	carcinoma	squamous_cell_carcinoma	12.62	13.66	16.5	16.99	17.15	16.11	15.43	15.8	NaN	18.45	15	NaN	15.03	14.73	15.31	16.31	14.57	NaN	NaN	14.02	10.25	14.68	12.24	13.03	17.26	12.43	11.5	14.49	14.01	15.02	12.76	17.23	11.51	15.21	11.52	12.36	17.84	14.43	11.05	12.57	12.72	12.13	11.86	14.27	15.43	15.33
SU8686	pancreas	carcinoma	ductal_carcinoma	16.89	17.21	15	16.16	17.61	18.21	17.93	NaN	NaN	14.96	14.85	NaN	13	13.57	14.1	16.84	15	NaN	NaN	14.19	10.47	11.23	12.23	13.82	12.75	12.1	12.26	15.41	12.08	12.99	12.02	NaN	NaN	13.04	14.7	16.77	13.05	12.09	6.4	12.77	12.84	12.53	12.24	16.9	17.31	15
SUIT2	pancreas	carcinoma	ductal_carcinoma	13.33	15.11	15.38	14.91	15.73	NaN	NaN	NaN	14.51	14.31	15.5	14.62	NaN	14.3	NaN	14.47	14.97	NaN	NaN	14.12	13	14.71	14.65	15.26	14.62	15.53	14.89	14.89	15.34	15	NaN	NaN	13.73	15.12	15.43	14.9	14.35	14.76	9.83	13.32	13.24	14.7	13.36	15.3	14.96	15.63
SUIT2	pancreas	carcinoma	ductal_carcinoma	13.42	15	17.97	17.29	15	NaN	NaN	NaN	14.97	15.34	15	13.88	NaN	12.45	NaN	14.6	16.31	NaN	NaN	14.98	13.01	15.66	18.31	15	18.54	17.41	15.81	15	17.49	17.66	NaN	NaN	12.54	14.36	11.4	16.19	13.45	14.85	9.88	13.72	15	15.07	14.86	17.16	15	16.96
SW1088	central_nervous_system	glioma		16.19	15.96	15	15	17.36	15	17.06	15	NaN	14.82	16.39	NaN	15.31	14.71	15	15.53	15.98	NaN	NaN	13.78	11.72	13.77	12	13.36	13.24	12.33	13.27	14.33	14	12.51	10.73	15	11.98	13.06	13.56	13.77	14.27	14.15	9.87	13.7	13.74	13.36	13.34	16.33	15.74	15
SW1116	large_intestine	carcinoma	adenocarcinoma	NaN	NaN	NaN	NaN	NaN	NaN	16.33	17.43	NaN	NaN	17.84	NaN	NaN	14.06	14.71	NaN	NaN	NaN	NaN	NaN	NaN	12.38	11.12	12.53	NaN	12.08	NaN	NaN	NaN	NaN	NaN	NaN	NaN	15	13.89	NaN	NaN	NaN	8.77	NaN	NaN	NaN	NaN	NaN	15	NaN
SW1271	lung	carcinoma	small_cell_carcinoma	17.87	14.72	15	17.03	17.95	18.37	18.5	NaN	NaN	14.97	16.07	NaN	13.35	14.5	15	15	15	NaN	NaN	12.96	10.81	11.62	12.55	13.01	13.46	13.22	12.69	14.31	NaN	14.99	13.13	NaN	14.59	13.12	14.32	15.89	13.16	10.74	9.66	12.93	13.23	12.26	12.35	17.39	17.7	16.36
SW1353	bone	chondrosarcoma		14.87	14.08	15	15.13	15.55	NaN	NaN	NaN	15.1	15.3	15.27	16.1	NaN	15.34	NaN	13.81	15	NaN	NaN	14.57	11.51	15	14.19	14.56	14.56	15.45	14.87	15.16	15.17	14.56	NaN	NaN	12.68	15	14.5	13.89	14.19	13.31	9.51	16.23	15.66	15.37	14.69	14.86	14.81	15.33
SW1417	large_intestine	carcinoma	adenocarcinoma	15.89	14.94	15	15.85	14.35	15.92	NaN	16.27	NaN	15.68	15.7	NaN	14.47	14.38	NaN	NaN	14.26	14.66	14.99	16.08	11.45	14.03	NaN	16.65	13.98	13.99	13.84	14.93	18.57	18.53	12.94	14.6	15	13.73	13.85	13.74	14.23	11.95	8.71	14.74	13.94	11.99	13.76	14.09	14.47	NaN
SW1463	large_intestine	carcinoma	adenocarcinoma	NaN	14.36	NaN	NaN	NaN	NaN	NaN	NaN	NaN	NaN	NaN	NaN	NaN	NaN	NaN	15	18.17	NaN	NaN	NaN	NaN	NaN	NaN	NaN	11.32	NaN	NaN	NaN	NaN	NaN	NaN	NaN	NaN	NaN	NaN	NaN	NaN	NaN	8.74	17.22	NaN	NaN	NaN	NaN	NaN	NaN
SW1573	lung	carcinoma	squamous_cell_carcinoma	13.73	NaN	12.62	13.8	13.8	12.45	13.38	13.2	NaN	NaN	12.85	NaN	15.37	NaN	NaN	NaN	NaN	NaN	NaN	15.47	NaN	14.59	10.51	11.63	NaN	11.16	11.69	13.07	NaN	NaN	NaN	11.56	8.62	NaN	10.52	10.34	NaN	NaN	NaN	NaN	10.15	NaN	NaN	14.37	14.28	NaN
SW1710	urinary_tract	carcinoma	transitional_cell_carcinoma	13.52	13.14	NaN	14.3	14.07	NaN	NaN	15	NaN	12.9	NaN	NaN	NaN	13.49	NaN	15.72	14.95	NaN	NaN	13.88	12.99	18.16	13.94	13.71	13.78	12.32	9.24	14.57	15	15.36	NaN	13.96	NaN	15	NaN	18.01	15.58	13.43	7.71	11.43	12.91	14.38	13.46	NaN	NaN	NaN
SW1783	central_nervous_system	glioma	astrocytoma_Grade_III	14.01	12.96	16.68	16.08	14.35	15.23	NaN	16.67	NaN	17.15	NaN	NaN	15.85	NaN	NaN	NaN	14.26	12.6	11.6	15.07	13.69	14.1	14.21	16.28	NaN	NaN	13.92	15.93	15.37	14.71	NaN	13.51	14.32	13.63	13.58	14.16	12.76	13.57	11.51	13.55	16.01	15	13.35	13.76	14.18	14.47
SW1990	pancreas	carcinoma	ductal_carcinoma	14.79	14.86	14.89	15.37	14.98	15.27	NaN	15.5	NaN	14.6	16.33	NaN	14.27	14.35	NaN	NaN	14.45	14.45	15.4	13.93	12.6	14.28	NaN	14.14	13.64	12.8	12.81	14.37	16.34	15	13.12	13.03	10.51	12.26	13.55	13.81	14.66	12.05	9.1	13.81	13.44	12.23	13.19	14.86	15.82	13.4
SW48	large_intestine	carcinoma	adenocarcinoma	14.85	13.77	NaN	17.57	16.77	NaN	NaN	NaN	NaN	16.17	16.15	12.76	NaN	NaN	NaN	15.72	13.64	NaN	NaN	14.03	10.59	13.64	11.36	13.81	NaN	16.5	13.8	17.74	15.99	15	NaN	NaN	12.78	16.67	12.66	14.53	13.6	11.6	7.41	NaN	13.57	14.27	13.04	17.94	16.13	14.44
SW579	thyroid	carcinoma	anaplastic_carcinoma	13.9	14.9	15.68	15.7	14.86	15.93	NaN	14.8	NaN	13.31	14.94	NaN	14.49	14.59	NaN	NaN	15.37	14.11	14.84	13.55	11.59	14.42	12.1	13.77	13.64	12.66	12.03	14.58	14.03	14.01	12.35	11.26	9.87	13.2	14.23	13.61	13.8	11.76	8.5	13.97	11.57	9.3	8.17	14.92	14.85	14.47
SW620	large_intestine	carcinoma	adenocarcinoma	13.77	14.18	14.92	14.2	15.31	15.02	14.49	15.28	NaN	14.54	15.68	NaN	13.58	12.99	14.05	15	15.2	NaN	NaN	14.51	11.25	13.72	14.63	14.4	14.06	14.66	11.56	15.18	16.07	15	15.16	14.35	13.25	15	14.6	13.28	15.2	9.59	9.54	12.75	12.38	13.39	11.45	14.67	14.84	14.61
SW948	large_intestine	carcinoma	adenocarcinoma	13.76	14.95	15	15.52	15.81	16.32	NaN	15.8	NaN	15.31	16.01	NaN	15	14.94	NaN	NaN	13.42	14.48	15	14.19	10.44	12.88	NaN	13.12	13.24	12.33	13.38	15.67	NaN	16.84	13.11	12.31	9.01	11.05	15	13.48	14.69	14.08	8.41	14.72	12.38	9.32	12.91	13.26	13.16	13.35
T24	urinary_tract	carcinoma	transitional_cell_carcinoma	14.73	14.57	15.05	14.33	14.22	14.64	NaN	14.31	NaN	13.96	15	NaN	14.58	14.47	NaN	NaN	14.42	14.03	14.44	14.34	10.82	14.36	13.41	13.93	13	12.93	12.2	14.48	14.24	13.71	12.43	13.28	10.1	13.4	13.8	13.52	13.15	11.56	NaN	13.33	13.29	13.32	12.56	14.62	14.63	13.59
T3M10	lung	carcinoma	large_cell_carcinoma	14.68	14.79	15	14.91	15.99	15.66	NaN	NaN	NaN	NaN	18.16	NaN	14.83	14.43	NaN	NaN	13.68	15.78	15	13.82	12.71	14.66	13.29	13.53	NaN	12.78	13.86	14.64	15	15	12.71	12.73	13.35	15	12.96	12.4	14.15	10.82	8.1	10.98	12.73	13.14	13.1	14.99	14.95	14.99
T47D	breast	carcinoma	ductal_carcinoma	14.56	13.57	14.67	14.78	14.62	14.63	NaN	14.87	NaN	13.8	14.54	NaN	14.12	13.75	NaN	NaN	15.01	14.78	14.32	13.7	11.94	12.25	11.9	13.97	12.53	13.72	13.3	14.28	14.15	14.69	14.21	14.63	13.05	14.73	13.86	13.45	13.68	11.72	8.57	13.24	12.69	13.55	12.43	14.32	15	14.27
T84	large_intestine	carcinoma	adenocarcinoma	13.75	14.4	14.97	14.52	14.47	15.39	NaN	14.62	NaN	14.26	14.39	NaN	14.55	14.27	NaN	NaN	14.77	14.62	14.25	12.53	11.15	12.17	10.84	13.65	12.84	NaN	13.19	14.14	NaN	13.98	NaN	13.63	11.46	NaN	14.14	13.09	12.97	12.74	7.96	12.7	12.92	12.87	12.64	14.17	14.54	14.56
T98G	central_nervous_system	glioma	astrocytoma_Grade_IV	14.16	14.94	14.23	14.97	14.31	15.66	NaN	14.97	NaN	14.39	14.16	NaN	14.66	13.8	NaN	NaN	15.52	15.39	15.54	14.28	12.4	14.79	14.38	14.93	13.03	13.41	15.23	14.45	14.79	14.84	14.03	14.7	14.34	13.45	12.71	12.27	14.12	10.1	8.31	13.98	11.38	12.55	11.18	13.32	13.46	13.3
TCCPAN2	pancreas	carcinoma		15.45	15.98	16.8	15	15	16.55	15	15	NaN	14.57	16.1	NaN	15.82	15	15.38	15	14.88	NaN	NaN	14.57	12.86	14.7	14.5	15	13.9	14.68	15	14.95	15.45	14.9	14.7	NaN	14.81	14.8	14.84	15.76	14.69	15	10.72	15	15.37	14.67	15.95	15.95	16.26	14.93
TCCSUP	urinary_tract	carcinoma	transitional_cell_carcinoma	14.98	14.29	16.05	16	15.77	NaN	NaN	NaN	14.55	14.51	15.66	14.94	NaN	14.44	NaN	14.93	15	NaN	NaN	13.48	10.98	12.8	13.65	14.24	11.62	11.6	11.54	13.91	14.61	15.13	NaN	NaN	12.4	13.11	14.11	14.11	13.59	12.14	7.56	12.31	13.54	13.07	12.73	14.85	15.11	14.9
TE1	oesophagus	carcinoma	squamous_cell_carcinoma	14.39	15.48	15.37	15.5	15.14	15.38	14.41	14.75	NaN	14.23	14.99	NaN	14.73	14.1	14.53	14.59	16.07	NaN	NaN	14.33	12.63	14.43	14.44	14.89	13.44	14.86	14.91	15.52	15	15.9	14.66	14.81	13.7	16.32	14.17	14.44	14.54	13.06	9.63	15.23	13.73	15	14.92	14.78	14.86	15.5
TE10	oesophagus	carcinoma	squamous_cell_carcinoma	15.93	17.02	16.48	16.16	16.43	NaN	NaN	NaN	15	14.67	16.18	15.69	NaN	14.94	NaN	15.54	15	NaN	NaN	14.54	12.11	15	13.82	14.78	14.91	13.11	14.12	15	15.11	14.69	NaN	NaN	15	14.98	14.28	13.77	13.97	11.32	11.01	13.86	13.94	15.53	12.88	13.17	16.32	16.15
TE11	oesophagus	carcinoma	squamous_cell_carcinoma	12.13	14.63	15.03	15.4	14.8	15.72	NaN	14.37	NaN	15.99	15	NaN	14.06	14.7	NaN	NaN	14.44	14.57	14.53	14.02	11.62	14.49	14.1	14.32	13.17	13.91	12.47	14.8	14.77	14.78	15.2	14.91	14.24	14.8	14.44	14.48	13.85	11.21	8.33	13.86	11.52	12.55	12.19	14.99	14.99	14.39
TE14	oesophagus	carcinoma	squamous_cell_carcinoma	15.52	14.68	15.27	14.88	15.66	14.85	NaN	15	NaN	14.17	16.23	NaN	14.01	13.8	NaN	NaN	13.95	15.4	14.79	13.42	11.81	13.28	12.31	14.16	9.69	12.24	14.02	15	15	15.45	15.98	14.13	13.63	18.05	13.13	14.56	13.78	12.26	7.18	13.06	16.29	13.33	12.81	14.38	15.29	14.78
TE15	oesophagus	carcinoma	squamous_cell_carcinoma	14.9	14.94	14.87	15.66	14.46	16.56	NaN	15.64	NaN	17.2	16.9	NaN	14.26	14.28	NaN	NaN	14.19	14.68	15.63	14.25	12.11	14.58	NaN	14.25	12.63	12.22	12.02	14.67	13.97	18.3	11.96	12.94	10.82	NaN	14.29	14.31	14.09	12	8.61	13.26	13.05	12.8	12.78	14.87	14.79	14.79
TE4	oesophagus	carcinoma	squamous_cell_carcinoma	16.85	12.75	17.12	15.97	18.04	NaN	17.72	16.52	NaN	17.01	16.52	NaN	14.31	13.82	13.63	15	16.25	NaN	NaN	13.23	11.27	11.93	11.41	13.76	10.61	11.51	14.03	14.7	NaN	16.01	NaN	NaN	NaN	14.09	14.22	14.97	12.76	12.43	7.38	13.18	13.11	13.19	13.08	16.66	16.59	16.23
TE441T	soft_tissue	rhabdomyosarcoma		14.5	16.41	14.36	14.14	14.44	16.33	NaN	14.68	NaN	16.57	15.67	NaN	14.88	14.21	NaN	NaN	16.16	14.7	17.16	14.17	10.72	14.14	11	NaN	12.58	12.6	NaN	14.98	12.94	13.87	11.05	11.66	8.63	11.53	14.34	NaN	14.45	11.16	NaN	12.4	12.43	11.57	11.86	12.42	15.61	NaN
TE5	oesophagus	carcinoma	squamous_cell_carcinoma	14.95	14.22	15.13	14.74	14.82	15	NaN	15	NaN	17.07	17.5	NaN	13.49	14.67	NaN	NaN	12.98	14.33	14.85	13.59	10.38	14.36	10.52	12.82	12.31	11.98	11.99	13.38	12.98	12.35	11.94	12.01	9.3	12.89	13.78	13.1	13.2	11.98	7.47	12.82	12.37	9.39	10.41	12.94	13.65	13.48
TE6	oesophagus	carcinoma	squamous_cell_carcinoma	16.94	14.7	15	15.17	17.25	18.48	17.75	NaN	NaN	14.25	14.84	NaN	13.36	14.08	14.28	14.89	NaN	NaN	NaN	13.46	11.06	12.21	12.33	NaN	10.75	11.89	12.6	NaN	NaN	15	12.02	NaN	12.18	12.8	14.07	14.36	12.44	11.37	6.92	15	NaN	14.75	NaN	16.3	18.12	16.06
TE617T	soft_tissue	rhabdomyosarcoma		14.22	14.66	16.33	14.9	14.93	17.88	NaN	16.09	NaN	14.71	14.52	NaN	15.05	13.71	NaN	NaN	14.6	14.82	15.76	13.65	11.35	14.1	11.39	13.25	14.17	13.73	13.01	15	12.11	15.38	12.37	11.84	9.79	NaN	13.08	14.22	13.55	11.2	8.76	13.81	11.74	11.42	11.81	14.45	14.77	14.73
TE8	oesophagus	carcinoma	squamous_cell_carcinoma	17.94	17.68	17.99	17.66	NaN	NaN	NaN	NaN	NaN	15.29	14.84	NaN	13.57	14.25	14.62	15.29	16.13	NaN	NaN	13.61	10.51	11.67	11.99	13.48	11.59	12.51	12.83	14.42	13.27	14.45	12.2	NaN	13.18	13.19	14.45	14.64	13.51	10.91	7.24	12.51	12.97	12.13	12.26	16.11	16.59	14.88
TE9	oesophagus	carcinoma	squamous_cell_carcinoma	15.2	15.64	15.29	14.98	15.35	NaN	NaN	NaN	15	14.13	15.68	15	NaN	14.12	NaN	15	15.96	NaN	NaN	14.66	11.78	14.43	13.77	15.43	14.47	13.87	14.8	14.9	15.27	15	NaN	NaN	13.34	15.99	14.72	14.78	14.92	11.36	9.44	12.37	13.82	15.82	12.76	NaN	14.97	15.4
TM31	central_nervous_system	glioma	astrocytoma	14.79	12.89	14.86	14.93	14.8	14.96	NaN	15.48	NaN	14.76	15.66	NaN	14.56	15.22	NaN	NaN	15.36	14.98	15.12	14.7	11.9	14.7	15.59	15	15.35	15.3	13.64	14.56	15.36	15.55	14.91	NaN	14.77	14.3	14.12	13.4	14.41	11.04	NaN	14.89	10.49	14.7	11.3	14.43	14.12	13.85
TOV112D	ovary	carcinoma	endometrioid_carcinoma	13.87	14.94	14.16	15.66	14.71	14.82	NaN	14.48	NaN	12.65	14.89	NaN	14.77	14.58	NaN	NaN	14.86	14.47	14.91	13.97	11.6	14.57	NaN	12.63	13.02	12.05	12.04	14.6	14.71	13.15	11.4	7.23	9.88	13.26	13.36	14.18	14.19	10.23	9.37	13.68	12.81	14.04	12.07	14.44	14.71	14.57
TOV21G	ovary	carcinoma	clear_cell_carcinoma	14.85	13.01	14.87	14.91	14.91	17.28	NaN	NaN	NaN	15	16.85	NaN	14.8	15	NaN	NaN	15.63	14.63	14.96	NaN	11.26	NaN	14.9	16.51	12.97	NaN	14.64	15.71	17.2	NaN	15.59	14.42	14.13	14.99	NaN	13.77	NaN	10.3	NaN	13.87	NaN	15.57	NaN	15	14.98	NaN
TT	thyroid	carcinoma	medullary_carcinoma	15.07	14.88	16.02	15.75	15.53	NaN	NaN	NaN	14.47	14.48	15.61	17.85	NaN	14.04	NaN	14.87	15.26	NaN	NaN	13.25	8.47	10.95	13.21	14.14	11.72	14.1	14.15	14.83	15.22	15.2	NaN	NaN	13.27	14.89	14.72	15	13.16	12.84	8.04	11.78	13.45	14.05	12.71	16.2	14.97	15
TT2609C02	thyroid	carcinoma	follicular_carcinoma	15.27	13.1	14.56	14.58	14.81	15.62	NaN	14.27	NaN	14.95	14.82	NaN	14.66	14.32	NaN	NaN	15.12	14.87	14.69	14.43	11.61	14.7	12.98	14.1	14.47	14.35	13.29	14.75	14.64	15	13.21	14.24	11.39	14.01	13.95	14.26	13.78	12.59	8.08	13.56	14.65	13.73	13.21	14.69	14.4	14.86
TUHR10TKB	kidney	carcinoma		14.7	13.94	16.84	NaN	NaN	17.03	16.67	15	NaN	17.49	16.84	NaN	15.72	15.88	16.16	15.35	17.42	NaN	NaN	13.63	11.2	14.56	14.37	14.11	11.26	12.63	14.28	18.27	11.94	10.76	11.66	14.81	12.96	15.85	14.25	13.82	14.47	11.18	NaN	17.39	17.53	15.87	16.33	15.78	16.56	15.15
TUHR14TKB	kidney	carcinoma		13.18	13.94	13.17	13.61	14.66	14.91	NaN	14.4	NaN	12.65	11.37	NaN	13.41	13.67	NaN	NaN	15	15	13.07	NaN	11.27	10.43	12.6	12.67	10.39	12.86	14.15	NaN	NaN	12.86	15.77	16.28	12.95	12.6	12.14	14.28	14.35	14.77	16.62	NaN	11.61	15.41	13.67	13.86	17.71	14.89
TUHR4TKB	kidney	carcinoma		13.94	13.93	13.99	15.45	15.22	NaN	NaN	NaN	13.29	14.16	15.74	14.65	NaN	15.75	NaN	14.6	15	NaN	NaN	13.95	11.37	15.71	NaN	15.9	12.86	13.97	13.08	14.88	NaN	14.66	NaN	NaN	13.3	15	15.27	14.21	13.86	10.16	8.95	12.12	NaN	14.51	13.77	15.23	14.8	14.98
TYKNU	ovary	carcinoma	undifferentiated_carcinoma	13.49	14.47	14.72	14.74	14.87	15.23	14.95	15	NaN	13.83	15.25	NaN	14.73	13.78	14.33	15.42	14.49	NaN	NaN	13.14	10.89	12.67	11.61	12.64	12.09	11.84	11.77	12.93	12.16	11.64	12.15	11.31	11.55	13.02	13.8	14.07	13.47	10.87	7.16	11.62	11.65	11.5	11.86	14.89	14.79	14.15
U118MG	central_nervous_system	glioma	astrocytoma	14.92	14.34	14.79	14.76	13.83	14.09	NaN	14.77	NaN	14.53	14.57	NaN	15.3	15	NaN	NaN	14.69	13.9	14.64	13.98	11.5	16.27	14.39	14.72	13.18	14.15	13.81	15.04	13.72	14.37	13.18	12.23	10.09	14.9	14.66	13.73	14.19	11.96	8.76	15.79	12.06	14.54	12.79	16.03	15.44	14.9
U251MG	central_nervous_system	glioma	astrocytoma	14.93	14.86	14.34	13.95	14.67	14.75	NaN	14.9	NaN	14.22	13.81	NaN	14.88	14.21	NaN	NaN	14.97	14.92	14.17	14.22	11.15	12.75	12.14	14.76	12.71	12.22	12.15	13.09	12.58	13.01	12.65	11.31	12.29	14.79	14.27	14.54	13.44	10.78	8.45	13.11	11.36	13.3	13.34	14.81	15.09	14.6
U2OS	bone	osteosarcoma		12.78	11.4	12.63	12.51	11.92	NaN	NaN	NaN	13.81	12.13	12.03	14.43	NaN	NaN	NaN	14.66	15.81	NaN	NaN	NaN	9.88	13.96	11.57	10.67	14.3	NaN	12.13	14.46	NaN	NaN	NaN	NaN	NaN	18.28	NaN	12.74	15	14.62	10.79	15.75	13.08	15	14.72	13.14	12.72	13.11
U87MG	central_nervous_system	glioma	astrocytoma	14.21	14.43	15.95	15.82	16.06	NaN	NaN	NaN	15.89	14.86	15.98	15	NaN	15	NaN	14.56	14.99	NaN	NaN	15.16	12.65	12.54	14.71	15.02	14.77	15.18	15.42	15	15	15	NaN	NaN	12.85	14.83	13	15.51	14.86	13.13	10.84	14.85	14.73	14.91	14.81	16.03	15.96	15.1
UACC257	skin	malignant_melanoma		14.71	15.4	14.22	15.5	15.59	15.79	NaN	14.7	NaN	14.91	16.5	NaN	14.81	13.88	NaN	NaN	13.59	15.38	15.68	13.05	11.36	14.31	11.29	13.23	13.88	13.49	13.38	14.46	14.63	15.41	12.68	12.31	10.09	13.32	13.14	13.19	13.47	10.84	8.58	13.38	12.89	12.5	12.66	14.43	14.7	14.42
UACC62	skin	malignant_melanoma		14.8	15.34	13.96	14.65	15.22	15.17	NaN	14.95	NaN	14.12	15.2	NaN	15.18	13.88	NaN	NaN	15.24	14.83	15	14.36	11.48	14.71	11.59	13.08	11.51	11.49	12.66	14.71	14.32	11.77	11.89	14.33	10.58	12.88	14.11	13.49	14	9.82	9.61	12.4	11.5	10.98	11.55	15.37	14.8	14.63
UBLC1	urinary_tract	carcinoma	transitional_cell_carcinoma	15.91	14.32	14.3	14.71	14.37	13.49	NaN	14.53	NaN	15.08	15	NaN	14.05	13.56	NaN	NaN	14.42	14.07	13.92	12.41	11.04	13.07	10.42	14.54	13.36	11.93	10.53	14.25	11.93	15.64	12.75	10.46	12	14.34	14.11	13.21	14.26	13.21	8.55	12.59	12.22	12.16	12.06	14.51	13.09	13.39
UMUC1	urinary_tract	carcinoma	transitional_cell_carcinoma	14.84	14.68	NaN	16.88	14.08	17.83	NaN	14.11	NaN	11.14	14.52	NaN	14.77	14.1	NaN	NaN	14.91	14.06	14.43	14.6	11.65	14.3	NaN	14.14	13.14	12.4	11.91	14.97	16.06	15.85	12.03	NaN	9.88	13.58	14.01	11.99	13.42	10.52	NaN	12.93	10.69	11.94	11.24	14.71	14.89	13.65
UMUC3	urinary_tract	carcinoma	transitional_cell_carcinoma	13.64	14.59	15	16.14	16.09	15.47	15.14	15.81	NaN	14.34	15.47	NaN	15.48	14.28	15.52	NaN	14.88	NaN	NaN	14.58	10.77	14.59	12.51	13.26	12.72	11.95	12.62	14.01	13.39	14.56	13.31	15.35	13.22	13.47	13.91	13.82	13.3	11.4	9.8	12.92	10.54	12.31	11.4	16.01	16.61	14.92
VCAP	prostate	carcinoma	adenocarcinoma	14.95	14.68	14.43	15.82	14.37	16.61	NaN	15.95	NaN	17.69	18.25	NaN	15	15.22	NaN	NaN	16.08	14.97	14.93	14.09	11.7	13.98	15.76	15.02	16.47	14.1	13.99	14.66	17.31	15	12.87	16.03	15	13.98	14.36	13.19	14.63	14.82	9.77	14.51	NaN	13.87	12.46	NaN	13.51	14.34
VMCUB1	urinary_tract	carcinoma	transitional_cell_carcinoma	14.36	13.51	16.49	15.94	15	NaN	NaN	NaN	15.26	14.45	15.22	15.2	NaN	14.65	NaN	14.33	15.61	NaN	NaN	14.03	11.68	14.59	14.32	14.52	12.99	14.37	13.19	14.77	14.96	15.29	NaN	NaN	12.51	15.51	13.32	14.27	13.27	11.03	NaN	12.91	12.87	12.92	12.25	15.59	16.5	15.35
VMRCLCD	lung	carcinoma	adenocarcinoma	14.91	14.5	13.34	13.32	15	15	NaN	15.76	NaN	13.31	16.42	NaN	14.87	14.63	NaN	NaN	14.83	15.8	15.49	12.93	12.24	14.07	13.93	15.22	16.37	14.59	14.61	14.11	16.24	16.39	15.23	14.25	11.46	NaN	14.73	11.98	13.17	12.48	9.23	12.82	11.62	NaN	11.8	14.32	15.09	14.52
VMRCRCW	kidney	carcinoma		14.08	NaN	15	17.46	17.96	16.01	16.74	15	NaN	16.6	15.86	NaN	15.94	15.46	16.04	16.22	15	NaN	NaN	14.06	12.23	14.82	14.11	14.59	14.85	14.37	13.8	14.91	14.74	14.88	14.53	17.08	NaN	14.57	14.62	14.74	13.98	13.84	10.14	14.63	14.89	14.43	12.68	16.56	17.76	16.54
VMRCRCZ	kidney	carcinoma	renal_cell_carcinoma	15.36	14.73	15.07	15.22	14.93	14.57	NaN	15.48	NaN	14.33	15.48	NaN	14.43	14.54	NaN	NaN	15.32	14.38	16.62	14.03	11.85	14.4	11.66	13.24	12.29	13.2	13.23	16.67	14.89	12.5	11.57	12.53	10.29	12.78	14.04	13.8	14.01	11.98	8.23	12.65	12.6	NaN	12.23	14.75	14.77	14.32
WM115	skin	malignant_melanoma		14.79	14.83	15.02	14.87	14.95	15.17	NaN	15.02	NaN	14.73	15.72	NaN	14.24	13.95	NaN	NaN	15	14.32	15	13.52	11.09	14.19	11.22	12.16	12.05	11.51	11.02	14.09	12.66	11.39	11.35	12.1	9.79	12.44	14.15	13.41	14.05	9.54	9.26	12.47	11.62	11.4	11.59	14.82	14.88	14.11
WM1799	skin	malignant_melanoma		15.32	15	16.53	16.31	16.55	15.29	15.44	15.55	NaN	15.77	15.23	NaN	15.51	14.29	14.48	15.23	15	NaN	NaN	14.19	11.68	15.16	14.86	15.36	14.67	14.55	13.55	15.23	16.19	16	14.23	14.85	12.38	14.99	14.44	14.52	14.44	12.31	10.16	15	14.77	13.94	15.52	16.14	15	14.82
WM2664	skin	malignant_melanoma		15	14.77	14.8	14.88	14.87	15	NaN	14.67	NaN	13.8	15.23	NaN	14.77	13.91	NaN	NaN	15.2	14.59	14.93	14.17	11.39	14.57	11.57	12.53	11.28	11.45	11.09	13.95	13.27	8.5	11.53	12.28	10.96	12.6	14.02	11.51	13.47	9.49	8.31	12.19	10.59	11.38	11.57	15.26	14.9	14.11
WM793	skin	malignant_melanoma		14.6	15	16.36	16.26	16.46	16.53	16.12	16.41	NaN	14.86	16.42	NaN	15	14.37	14.87	14.99	16.54	NaN	NaN	14.37	12.59	14.71	14.85	14.65	13.53	14.73	15.65	15.56	15.85	15	14.33	14.98	13.46	15.48	14.86	15.5	14.31	13.23	9.82	16.78	14.56	14.79	15.47	15.3	16.53	14.91
WM88	skin	malignant_melanoma		14.44	14.44	14.49	14.3	14.59	14.81	NaN	14.93	NaN	13.35	17.89	NaN	14.73	14.27	NaN	NaN	14.46	14.47	15	14.09	NaN	14.65	NaN	14.08	13.96	12.96	12.05	15.29	14.87	14.68	11.64	12.94	9.38	13.72	13.58	12.98	12.73	10.27	8.38	12.81	12.98	11.85	11.6	14.4	14.84	14.24
WM983B	skin	malignant_melanoma		13.95	15.62	14.51	14.84	14.92	14.74	NaN	14	NaN	14.4	15.17	NaN	14.28	14.3	NaN	NaN	15.06	14.7	14.7	13.31	12.04	14.25	NaN	14.48	13.73	13.33	12.74	14.78	14.1	15.46	12.85	11.94	13.12	13.95	14.53	13.87	14.06	11.37	8.98	13.61	14.04	12.84	12.4	13.7	14.48	14.52
YAPC	pancreas	carcinoma		14.24	15.53	15.87	15.91	16.22	17.13	16.57	16.73	NaN	14.04	15	NaN	15	15.21	15.86	14.84	15	NaN	NaN	14.8	13.17	15.39	14.81	14.96	14.84	14.86	15.34	15	15.91	15	15.27	13.63	15.29	15	15.98	16.14	14.65	13.12	10.01	15	14.45	16.01	15.45	16.93	17.28	13.4
YD10B	upper_aerodigestive_tract	carcinoma	squamous_cell_carcinoma	13.9	14.01	17.14	15	17.96	NaN	NaN	NaN	16.16	13.31	15	15	NaN	14.41	NaN	16.1	15.66	NaN	NaN	13.91	11.88	15.79	NaN	15.81	8.21	8.15	NaN	15	15.66	16.49	NaN	NaN	16.42	15.36	14.65	15.34	14.6	NaN	8.86	14.12	13.46	14.73	13.84	NaN	NaN	16.75
YD15	salivary_gland	carcinoma	mucoepidermoid_carcinoma	14.13	16.21	15	15	15	NaN	NaN	NaN	15	14.23	16.77	15	NaN	14.92	NaN	15.71	15.49	NaN	NaN	14.22	11.99	15	NaN	15	13.64	13.13	12.03	14.87	14.91	15.09	NaN	NaN	15	16.54	15	13.87	14.83	11.36	8.76	14.21	14.53	17.45	13.05	NaN	15.82	14.6
YD38	upper_aerodigestive_tract	carcinoma	squamous_cell_carcinoma	14.57	14.32	14.37	15.02	15.7	NaN	NaN	NaN	14.28	13.77	15.81	14.7	NaN	13.52	NaN	15.9	15.81	NaN	NaN	14.67	11.6	15.89	14	14.88	15	14.4	13.76	15.68	15	15.63	NaN	NaN	13.77	15	14.76	14.44	14.39	12.38	10.06	14.36	14.85	15	13.13	NaN	15.24	16.01
YD8	upper_aerodigestive_tract	carcinoma	squamous_cell_carcinoma	16.93	16.77	NaN	18.07	18.37	17.91	17.92	NaN	NaN	15.72	15.81	NaN	14.55	14.62	16.6	15.27	16.74	NaN	NaN	13.62	10.71	13.24	11.7	12.91	11.62	12.14	12.87	15.39	14.65	14.66	14.18	NaN	12.53	14.87	13.03	13.76	13.86	12.27	8.99	18.27	13.24	12.76	12.99	15.76	17.59	14.55
YH13	central_nervous_system	glioma	astrocytoma_Grade_IV	14.24	12.69	15.37	15.61	15.14	15	NaN	15.15	NaN	15	15.38	NaN	14.68	14	NaN	NaN	14.95	15.09	15.26	14.95	11.68	14.77	14.65	14.76	13.26	13.89	14.27	15.27	15.43	15.48	15	NaN	15.33	13.73	13.43	14.27	15	13.03	NaN	14.98	16.03	13.73	13.61	14.64	14.72	NaN
YKG1	central_nervous_system	glioma	astrocytoma_Grade_IV	15	NaN	15	15.54	NaN	15	NaN	NaN	NaN	14.63	NaN	NaN	NaN	14.19	NaN	NaN	15	NaN	NaN	14.54	12.25	14.79	12.28	14.77	14.41	NaN	NaN	NaN	14.64	15.34	13.47	13.2	10.38	14.68	14.22	14.73	13.96	12.72	9.5	NaN	15.78	13.9	13.4	14.99	15	14.94
ZR751	breast	carcinoma	ductal_carcinoma	14.11	NaN	16.21	14.98	15.53	16.02	16.13	16	NaN	14.36	15.61	NaN	15	15.4	15.6	15	15.21	NaN	NaN	14.55	13.28	14.88	14.84	14.97	NaN	13.35	16.07	14.9	15.8	15.85	14.48	12.32	15	16.57	14.85	15.58	17.01	14.9	9.64	14.57	14.44	16.23	15.66	14.68	15.64	13.2
ZR7530	breast	carcinoma	ductal_carcinoma	14.45	14.24	11.82	15.25	14.65	14.59	NaN	14.87	NaN	14.51	15	NaN	14.07	14.11	NaN	NaN	14.31	15.12	14.56	14.46	11.64	14.56	NaN	13.77	13.36	13.71	13.59	14.41	15.65	16.77	13.29	13.18	11.94	NaN	13.79	13.27	14.68	10.63	8.85	13.46	12.01	12.1	12.23	14.67	15.43	13.99
[truncated: 435 more columns]
