# Supplementary material for: Dual molecular therapy targeting tumor cell heterogeneity improves therapeutic efficacy in glioblastoma
Source: iScience. 2025 Aug 28;28(9):113456. doi: 10.1016/j.isci.2025.113456 (PMC12496224; doi:10.1016/j.isci.2025.113456)
Supplement: Table S5. Correlation between differentiated glioblastoma cell signature scores and area under the curve values [file mmc4.xlsx]

## Sheet: Correlation between DGC
Correlation between differentiated glioma cells signature score and area under the cureve values
compound_name			Correlation between DGC signature	T score	P score
dasatinib	EPHA2;KIT;LCK;SRC;YES1	inhibitor of SRC, YES1, EPHA2, c-KIT, and LCK	-0.297758	-8.02513	4.62665e-15
lovastatin	HMGCR	inhibitor of HMG-CoA reductase	-0.265611	-7.08861	3.48213e-12
avicin D		natural product	-0.235307	-6.22922	8.3348e-10
fluvastatin	HMGCR	inhibitor of HMG-CoA reductase	-0.209282	-5.50663	5.23778e-08
staurosporine		inhibitor of multiple kinases	-0.197959	-5.1962	2.71225e-07
simvastatin	HMGCR	inhibitor of HMG-CoA reductase	-0.19729	-5.17792	2.98034e-07
IC-87114	PIK3CD	inhibitor of PI3K catalytic subunit delta	-0.179587	-4.69701	3.21138e-06
TGX-221	PIK3CB	inhibitor of PI3K catalytic subunit beta	-0.169442	-4.42359	1.13474e-05
tamatinib	SYK	inhibitor of spleen tyrosine kinase	-0.14803	-3.85115	0.00012898
SGX-523	MET	inhibitor of MET	-0.142742	-3.71065	0.000224096
PLX-4720	BRAF	inhibitor of BRAF	-0.1385	-3.59821	0.000344322
PLX-4032	BRAF	inhibitor of BRAF	-0.129476	-3.35961	0.00082533
cytochalasin B		inhibitor of actin polymerization	-0.126441	-3.27956	0.00109418
BRD-K49290616		product of diversity oriented synthesis	-0.124422	-3.22636	0.0013155
BRD-K99006945		screening hit	-0.122122	-3.16581	0.0016175
CAY10576	IKBKE	inhibitor of IKK-epsilon	-0.119306	-3.09176	0.00207333
dabrafenib	BRAF	inhibitor of BRAF	-0.108673	-2.81275	0.00505767
CBB-1007	KDM1A	inhibitor of lysine-specific demethylase 1A (LSD1)	-0.104985	-2.71621	0.00677582
BRD-K44224150		product of diversity oriented synthesis	-0.0940293	-2.43008	0.0153602
pluripotin	MAPK1;RASAL1	promoter of embryonic stem cell self-renewal; inhibitor of Ras-GAP and ERK	-0.0929532	-2.40203	0.0165791
ML162		selectively kills engineered cells expressing mutant HRAS	-0.0908948	-2.34839	0.0191482
GSK2636771	PIK3CB	inhibitor of PI3K catalytic subunit beta	-0.0906373	-2.34168	0.0194928
PRIMA-1-Met	TP53	re-activator of the pro-apoptotic activity of mutant p53	-0.0892686	-2.30603	0.0214169
CAL-101	PIK3CD	inhibitor of PI3K catalytic subunit delta	-0.0863657	-2.23047	0.0260506
CHIR-99021	GSK3B	inhibitor of GSK3 beta	-0.0819068	-2.11451	0.0348446
1S,3R-RSL-3	GPX4	synthetic lethal with HRAS in engineered cells; inhibitor of GPX4	-0.0813282	-2.09948	0.0361528
AZD6482	PIK3CB;PIK3CD	inhibitor of PI3K catalytic subunits beta and delta	-0.0800238	-2.06558	0.0392563
fumonisin B1	CERS1;CERS2;CERS3;CERS4;CERS5;CERS6	inhibitor of ceramide synthase	-0.079578	-2.05401	0.0403674
CIL56		screening hit	-0.0763022	-1.96895	0.049376
compound 1B		screening hit	-0.0751799	-1.93982	0.052826
birinapant	DIABLO;XIAP	SMAC mimetic; inhibitor of inhibitor of apoptosis proteins (IAPs)	-0.0724943	-1.87015	0.0619036
ML210		selectively kills engineered cells expressing mutant HRAS	-0.0699449	-1.80406	0.0716768
cyclophosphamide		DNA alkylator	-0.0651984	-1.68109	0.0932169
BRD-K33199242		product of diversity oriented synthesis	-0.0643187	-1.65831	0.0977283
BRD-A05715709	IDH1	putative inhibitor of IDH1 R132H	-0.0624371	-1.60961	0.107961
GSK-3 inhibitor IX		inhibitor of JAK/STAT signaling	-0.0612826	-1.57973	0.114646
NSC30930	SRD5A2	inhibitor of steroid 5-alpha reductase	-0.0605131	-1.55982	0.11928
ifosfamide		DNA alkylator	-0.0591848	-1.52546	0.127622
JW-55	TNKS	inhibitor of tankyrase	-0.0580341	-1.4957	0.135208
vandetanib	EGFR;KDR	inhibitor of VEGFR2 and EGFR	-0.0540836	-1.39358	0.163913
IPR-456	PLAUR	inhibitor of the interaction of urokinase receptor with binding partners	-0.0528597	-1.36195	0.173676
cediranib	FLT1;FLT4;KDR	inhibitor of VEGFRs	-0.052323	-1.34808	0.178092
CIL55		screening hit	-0.0518963	-1.33706	0.181662
BCL-LZH-4		inhibitor of BCL2, BCL-xL, and MCL1	-0.0504245	-1.29904	0.194382
BRD-K75293299		product of diversity oriented synthesis	-0.0489856	-1.26188	0.207435
ML083	PKM	activator of muscle pyruvate kinase	-0.0445223	-1.14667	0.251933
ML320	GSK3B	inhibitor of GSK3 beta	-0.0435619	-1.12189	0.262318
BRD9647		screening hit	-0.0431721	-1.11183	0.266616
UNC0321	EHMT2	inhibitor of G9a histone methyltransferase	-0.0423954	-1.09179	0.275324
AT-406	XIAP	SMAC mimetic; inhibitor of inhibitor of apoptosis proteins (IAPs)	-0.040133	-1.03343	0.301781
momelotinib	JAK1;JAK2	inhibitor of Janus kinases 1 and 2	-0.0397957	-1.02473	#NUM!
FGIN-1-27	TSPO	activator of peripheral benzodiazepine receptor/translocator protein	-0.0385298	-0.992084	0.321519
BRD-K48477130		screening hit	-0.0375318	-0.966351	0.334221
BRD-K37390332		product of diversity oriented synthesis	-0.0368628	-0.949102	0.342915
ML312	SCARB1	inhibitor of scavenger receptor class B, member 1 (SCARB1)-mediated lipid uptake	-0.0362157	-0.932417	0.351461
CID-5951923	KLF5	modulator of KLF5 expression	-0.0353917	-0.911176	0.362534
BRD-K71935468		inducer of ROS	-0.0348876	-0.898184	0.369414
CAY10594	PLD2	inhibitor of phospholipase D2	-0.0346509	-0.892082	0.372673
KH-CB19	CLK1;CLK4	inhibitor of CDC2-like kinases 1 and 4	-0.032493	-0.836465	0.403195
A-804598	P2RX7	inhibitor of purinergic receptor P2X	-0.0324658	-0.835766	0.403588
cabozantinib	FLT3;KDR;MET;RET	inhibitor of c-MET, VEGFR2/3, and RET	-0.0323678	-0.833239	0.405011
BRD-K41334119		product of diversity oriented synthesis	-0.0313403	-0.806761	0.420094
BRD-K94991378		inducer of ROS	-0.0312203	-0.803671	0.421876
myriocin	SPTLC1;SPTLC2;SPTLC3	inhibitor of serine palmitoyltransferase	-0.0303191	-0.780451	0.435404
sildenafil	PDE5A	inhibitor of phosphodiesterase 5A	-0.0300574	-0.773708	0.43938
VAF-347	AHR	inhibitor of aryl hydrocarbon receptor	-0.0293161	-0.754609	0.450752
JW-480	NCEH1	inhibitor of serine hydrolase enzyme NCEH	-0.0288424	-0.742406	0.458105
saracatinib	ABL1;SRC	inhibitor of SRC and ABL1	-0.0283908	-0.730771	0.465177
BRD-K84807411		product of diversity oriented synthesis	-0.0283536	-0.729813	0.465762
BRD-K86535717		product of diversity oriented synthesis	-0.0266603	-0.686196	0.49283
BRD-K27224038		product of diversity oriented synthesis	-0.0261776	-0.673765	0.500696
vorapaxar	F2R	antagonist of proteinase-activated receptor 1 (PAR1)	-0.0261706	-0.673583	0.500811
palmostatin B	LYPLA1	inhibitor of acyl-protein thioesterase 1	-0.0253484	-0.652408	#NUM!
erlotinib	EGFR;ERBB2	inhibitor of EGFR and HER2	-0.0243214	-0.62596	0.531557
SR1001	RORA;RORC	synthetic ROR ligand; suppressor of TH17 differentiation	-0.023053	-0.593296	0.553186
ML334 diastereomer	KEAP1;NFE2L2	inhibitor of KEAP1-NFE2L2 protein-protein interaction	-0.0221669	-0.570482	0.568545
silmitasertib	CSNK2A1;CSNK2A2	inhibitor of casein kinase 2	-0.0214803	-0.552802	0.580585
TG-100-115	PIK3CD;PIK3CG	inhibitor of PI3K catalytic subunits delta and gamma	-0.0206598	-0.531678	0.595127
CI-976	ACAT1	inhibitor of acetyl-CoA acetyltransferase I	-0.0191998	-0.49409	0.621407
BRD8899	STK33	inhibitor of serine/threonine kinasase STK33	-0.0190018	-0.488992	0.62501
BRD8958	EP300	inhibitor of E1A binding protein p300	-0.0181483	-0.467022	0.640638
BRD-K29086754		product of diversity oriented synthesis	-0.0179827	-0.462759	0.643689
LY-2157299	TGFBR1	inhibitor of the transforming growth factor beta type 1 receptor	-0.0178244	-0.458684	0.646611
O-6-benzylguanine	MGMT	inhibitor of O(6)-alkylguanine DNA alkyltransferases	-0.0166499	-0.428451	0.668462
betulinic acid		natural product; inhibitor of specificity protein 1 transcription factor in cells	-0.0163765	-0.421413	0.67359
BRD-K51831558	EZH2	inhibitor of enhancer of zeste polycomb repressive complex 2 subunit	-0.0163206	-0.419975	0.67464
CIL41		screening hit	-0.0161087	-0.414519	0.678628
BRD-K96970199		product of diversity oriented synthesis	-0.0155396	-0.399872	0.68938
BMS-270394	RARG	antagonist of retinoic acid receptor gamma	-0.015306	-0.393859	0.693812
XL765	MTOR;PIK3CA;PIK3CB;PIK3CD;PIK3CG;PRKDC	inhibitor of mTOR and PI3K kinase acitivities	-0.0142509	-0.366703	0.713958
MI-1	MEN1	binder of menin; inhibitor of menin-MLL fusion protein	-0.0136792	-0.35199	0.724958
BEC	ARG1;ARG2	inhibitor of arginase I and II	-0.0129523	-0.333281	0.739027
YM-155	BIRC5	inhibitor of survivin expression	-0.0109548	-0.281877	0.778126
pifithrin-alpha		inhibitor of p53-dependent signaling	-0.0108979	-0.280412	0.779249
VU0155056	PLD1;PLD2	inhibitor of phospholipase D1/D2	-0.00942573	-0.242529	0.808446
AGK-2	SIRT2	inhibitor of sirtuin 2	-0.00905925	-0.233098	0.815757
bleomycin A2		inducer of DNA damage	-0.00849847	-0.218668	0.826976
SJ-172550	MDM2;TP53	inhibitor of p53-MDM2 interaction	-0.00825445	-0.212389	0.831869
SZ4TA2	BCL2L1	inhibitor of BCL-xL	-0.00672498	-0.173033	0.862678
SB-431542	TGFBR1	inhibitor of the transforming growth factor beta type 1 receptor	-0.00487763	-0.1255	0.900166
trametinib	MAP2K1;MAP2K2	inhibitor of MEK1 and MEK2	-0.00368907	-0.0949182	0.924409
blebbistatin	MYH1;MYH2	inhibitor of myosin II ATPases	-0.00344885	-0.0887373	0.929318
veliparib	PARP1;PARP2	inhibitor of poly (ADP-ribose) polymerase 1 (PARP1) and 2 (PARP2)	-0.00328564	-0.0845378	0.932654
SID 26681509	CTSL1	inhibitor of cathepsin L	-0.00239676	-0.0616673	0.950846
AZD4547	FGFR1;FGFR2;FGFR3	inhibitor of fibroblast growth factor receptors	0.000297359	0.00765085	0.993898
thalidomide	CRBN	immunomodulatory drug; binder of cereblon	0.0018047	0.0464338	0.962978
CD-1530	RARG	agonist of retinoic acid receptor gamma	0.00189678	0.048803	0.961091
BRD-K71781559		screening hit	0.00274599	0.0706528	0.943695
LE-135	RARB	antagonist of retinoic acid receptor beta	0.00328317	0.0844744	0.932705
pyrazolanthrone	MAPK10;MAPK8;MAPK9	inhibitor of Jun N-terminal kinase (JNK) 1/2/3	0.00329963	0.0848977	0.932368
BRD-K42260513	EZH2	inhibitor of enhancer of zeste polycomb repressive complex 2 subunit	0.0034608	0.0890447	0.929073
WAY-362450	NR1H4	agonist of farnesoid X receptor	0.00384406	0.0989061	0.921243
BRD-K78574327		product of diversity oriented synthesis	0.00471355	0.121278	0.903508
BRD-K14844214		product of diversity oriented synthesis	0.00506784	0.130394	0.896294
MK-0752	APH1A;NCSTN;PSEN1;PSENEN	inhibitor of gamma-secretase	0.00525171	0.135125	0.892554
C6-ceramide	MAPK1;PPP2CA;UGCG	inhibitor of glucosylceramide synthase; activator of MAP kinase (ERK); stimulator of protein phosphatase 2A	0.00573058	0.147447	0.882824
JW-74		inhibitor of WNT signaling	0.00749552	0.19286	0.847128
PRL-3 inhibitor I	PTP4A3	inhibitor of phosphatase of regenerating liver-3 (PRL3)	0.00861932	0.221778	0.824555
GDC-0879	BRAF	inhibitor of BRAF	0.00921868	0.237201	0.812574
GSK1059615	MTOR;PIK3CA;PIK3CB;PIK3CD;PIK3CG	inhibitor of PI3K and mTOR kinase activity	0.00941687	0.242301	0.808622
nelarabine	POLA1	deoxyguanosine analog; inhibitor of DNA synthesis	0.00945559	0.243297	0.807851
AT7867	AKT1;AKT2;AKT3;RPS6KB2	inhibitor of AKT1/2/3 and S6K	0.0108764	0.279859	0.779673
AZD7762	CHEK1;CHEK2	inhibitor of checkpoint kinases 1 and 2	0.011326	0.291431	0.770813
semagacestat	APH1A;NCSTN;PSEN1;PSENEN	inhibitor of gamma-secretase	0.0116433	0.299594	0.764581
nintedanib	FGFR1;FGFR2;FGFR3;FLT1;FLT3;KDR;PDGFRA;PDGFRB	inhibitor of c-KIT, VEGFRs, PDGFRs, and FGFRs	0.0126958	0.326681	0.744012
tigecycline		analog of tetracycline	0.0129164	0.332358	0.739724
CCT036477		inhibitor of WNT signaling by blocking beta-catenin transcription	0.0149291	0.38416	0.700983
GANT-61		inhibitor of hedgehog signaling pathway	0.0152354	0.392043	0.695153
AC55649	RARB	agonist of retinoic acid receptor beta	0.0176368	0.453854	0.650083
tandutinib	FLT3;KIT	inhibitor of c-KIT and VEGFR3	0.0178001	0.458057	0.647062
PYR-41	UBA1	inhibitor of ubiquitin-activating enzyme in cells	0.018091	0.465546	0.641694
BRD-K17060750		product of diversity oriented synthesis	0.0187285	0.481957	0.629996
R428	AXL	inhibitor of the tyrosine-protein kinase receptor UFO	0.0188815	0.485896	0.627202
bexarotene	RXRA;RXRB;RXRG	inhibitor of retinoid X receptors	0.0189531	0.487738	0.625897
lomeguatrib	MGMT	inhibitor of methylguanine-DNA methyltransferase	0.0191101	0.491781	0.623037
BRD-K02492147		product of diversity oriented synthesis	0.0203318	0.523234	0.600987
ruxolitinib	JAK1;JAK2	inhibitor of Janus kinases 1 and 2	0.0204158	0.525394	0.599485
erastin	SLC7A11;VDAC1;VDAC2	modulator of voltage-dependent anion channels; inhibitor of solute carrier SLC7A11	0.0234963	0.604713	0.545577
BRD-K27986637		product of diversity oriented synthesis; screening hit	0.0238718	0.614382	0.539174
BRD-K30019337		product of diversity oriented synthesis	0.0263626	0.678527	0.497674
BRD-K34485477		product of diversity oriented synthesis	0.0273233	0.703273	0.482133
BRD-K52037352		product of diversity oriented synthesis	0.0283567	0.729894	0.465713
abiraterone	CYP17A1	inhibitor of 17 alpha-hydroxylase and C17,20 lyase	0.0287377	0.739709	0.459739
TG-101348	JAK2	inhibitor of Janus kinase 2	0.0309822	0.797535	0.425427
myricetin		flavonoid antioxidant	0.031378	0.807734	0.419534
PIK-93	PIK3CG	inhibitor of PI3K catalytic subunit gamma	0.0327567	0.843261	0.399387
BRD-K96431673		product of diversity oriented synthesis	0.0332249	0.855329	0.392679
salermide	SIRT1;SIRT2	inhibitor of sirtuin 1 and sirtuin 2	0.0336938	0.867413	0.38603
BRD-K04800985		product of diversity oriented synthesis	0.03382	0.870664	0.384253
pitstop2	CLTA;CLTB;CLTC;CLTCL1	inhibitor of clathrin and clathrin-independent endocytosis	0.034906	0.898656	0.369163
erismodegib		screening hit	0.0356953	0.919004	0.358428
BRD-K34099515		screening hit	0.0360443	0.927999	0.353746
isonicotinohydroxamic acid	HDAC6	inhibitor of HDAC6	0.0362001	0.932018	0.351667
NSC23766	RAC1;TIAM1;TRIO	inhibitor of RAC1-GEF interaction; prevents Rac1 activation by Rac-specific guanine nucleotide exchange factors (GEFs) TrioN and Tiam1	0.0363035	0.934681	0.350294
BRD-K16147474		product of diversity oriented synthesis	0.0366292	0.94308	0.345984
ML258	BCL2L10	inhibitor of BIM-BCL-B interaction	0.037864	0.974915	0.329958
968	GLS	inhibitor of glutaminase	0.0379159	0.976254	0.329295
Compound 1541A	CASP3;CASP6;CASP7	activators of executioner procaspases 3, 6, and 7	0.0389721	1.00349	0.315992
etomoxir	CPT1A	inhibitor of carnitine palmitoyltransferase	0.0389987	1.00418	0.315661
tivozanib	FLT1;FLT3;KDR	inhibitor of VEGFRs	0.0392411	1.01043	0.31266
canertinib	EGFR;ERBB2	inhibitor of EGFR and HER2	0.0397396	1.02328	0.306548
BRD-K64610608		product of diversity oriented synthesis; screening hit	0.0404815	1.04242	0.297599
PD 153035	EGFR	inhibitor of EGFR	0.0408033	1.05072	0.293771
bendamustine		DNA alkylator	0.0413895	1.06584	0.286886
quizartinib	FLT3	inhibtor of VEGFR3	0.0414483	1.06735	0.286201
selumetinib	MAP2K1;MAP2K2	inhibitor of MEK1 and MEK2	0.0426462	1.09826	0.272491
foretinib	KDR;MET	inhibitor of MET and VEGFR2	0.0429698	1.10661	0.268866
BRD-K50799972		product of diversity oriented synthesis	0.0431553	1.11139	0.266803
IU1	USP14	inhibitor of the deubiquitinase activity of USP14	0.0436865	1.1251	0.260955
KU-55933	ATM	inhibitor of ataxia telangiectasia mutated (ATM)	0.0453329	1.16759	0.243394
BMS-195614	RARA;RARB;RARG	antagonist of retinoic acid receptors	0.0453463	1.16793	0.243254
tamoxifen	ESR1;ESR2	modulator of estrogen receptors	0.0453816	1.16884	0.242887
ML203	PKM	activator of muscle pyruvate kinase (PKM2)	0.0460634	1.18644	0.235874
procarbazine		inducer of DNA damage	0.0461742	1.1893	0.234747
AM-580	RARA	agonist of retinoic acid receptor alpha	0.046463	1.19676	0.23183
NPC-26		induces cell death through a non-apoptotic, mitochondrial-dependent mechanism	0.0466622	1.2019	0.229833
lenvatinib	FLT1;FLT3;KDR;KIT;PDGFRA;PDGFRB	inhibitor of VEGFRs, c-KIT, and PDGFR alpha and beta	0.0467966	1.20537	0.228492
NSC48300	TASP1	inhibitor of threonine endopeptidase taspase 1	0.0469923	1.21042	0.226551
sitagliptin	DPP4	inhibitor of dipetidyl peptidase-4	0.0472885	1.21807	0.223633
VER-155008	HSPA1A;HSPA1B;HSPA1L	inhibitor of HSP70	0.0479006	1.23387	0.21769
EX-527	SIRT1	inhibitor of sirtuin 1	0.0481002	1.23902	0.215777
QS-11	ARFGAP1	inhibitor of GTPase activating protein of ARF 1 (ARFGAP1)	0.0483369	1.24513	0.213524
gefitinib	AKT1;EGFR	inhibitor of EGFR and AKT1	0.0503966	1.29832	0.194629
Ch-55	RARA;RARB;RARG	agonist of retinoid acid receptors	0.0511772	1.31848	0.187798
BRD-K09587429		product of diversity oriented synthesis	0.0513527	1.32302	0.186286
temozolomide		DNA alkylator	0.0521308	1.34312	0.179694
hyperforin	TRPC6	agonist of calcium-permeable ion channels	0.0535389	1.3795	0.168206
BRD-K90370028		screening hit	0.05362	1.3816	0.167562
pazopanib	FLT1;FLT3;KDR;KIT;PDGFRB	inhibitor of VEGFRs, c-KIT, and PDGFRB	0.0548748	1.41402	0.157825
dexamethasone	NR3C1	agonist of glucocorticoid receptor	0.0559648	1.4422	0.149719
ciclosporin	PPID	inhibitor of calcineurin by binding to cyclophilin D	0.0567146	1.46158	0.14433
BMS-536924	IGF1R;INSR	inhibitor of insulin-like growth factor 1 receptor (IGF1R) and insulin receptor (INSR)	0.0567364	1.46215	0.144176
PI-103	MTOR;PIK3CA;PIK3CB;PIK3CD;PIK3CG;PRKDC	inhibitor of DNA-PK, PI3K p110 delta, mTORC1, and catalytic subunits of PI3K	0.0571092	1.47179	0.141554
niclosamide	STAT3	inhibitor of STAT3 signaling	0.057627	1.48517	0.137974
ZSTK474	PIK3CB;PIK3CD;PIK3CG	inhibitor of PI3K catalytic subunits beta, delta, and gamma	0.05795	1.49353	0.135776
bosutinib	ABL1;SRC	inhibitor of SRC and ABL1	0.0596862	1.53843	0.124421
BRD-K48334597		product of diversity oriented synthesis	0.0598036	1.54147	0.123681
HC-067047	TRPV4	inhibitor of cation channel TRPV4	0.0598903	1.54371	0.123136
ML050	GPER1	antagonist of GPR30	0.0619126	1.59603	0.110959
BRD-K55116708		product of diversity oriented synthesis; inhibitor of leukemic stem cells	0.0643745	1.65976	0.0974371
purmorphamine	SMO	activator of smoothened receptor	0.064841	1.67184	0.0950294
L-685458	APH1A;NCSTN;PSEN1;PSENEN	inhibitor of gamma-secretase	0.066339	1.71063	0.0876184
AA-COCF3	FAAH;PLA2G4A;PLA2G4B;PLA2G4C;PLA2G4D	inhibitor of cytosolic phospholipase A2; inhibitor of fatty acid amide hydrolase	0.0705336	1.81932	0.0693147
PD318088	MAP2K1;MAP2K2	inhibitor of MEK1 and MEK2	0.0706701	1.82285	0.0687763
ML006	S1PR3	agonist of sphingosine 1-phosphate receptor 3	0.0724399	1.86874	0.0621001
BRD-K51490254	HDAC6;HDAC8	inhibitor of HDAC6 and HDAC8	0.0731903	1.8882	0.0594356
WZ8040	EGFR	inhibitor of EGFR targeting T790M resistance	0.0732378	1.88943	0.0592703
WZ4002	EGFR	inhibitor of EGFR targeting T790M resistance	0.0732682	1.89023	0.0591644
AT13387	HSP90AA1	inhibitor of HSP90	0.0737431	1.90254	0.0575338
BRD-K11533227	HDAC1;HDAC2	inhibitor of HDAC1 and HDAC2	0.0742101	1.91466	0.0559667
importazole	KPNB1	inhibitor of importin	0.0744135	1.91994	0.0552954
NSC 74859	STAT3	inhibitor of STAT3	0.0776136	2.00299	0.0455855
necrostatin-1	RIPK1	inhibitor of receptor-interacting protein kinase 1; inhibitor of the necroptosis cell death pathway	0.0785958	2.02849	0.0429097
PF-4800567 hydrochloride	CSNK1D;CSNK1E	inhibitor of casein kinase isoforms delta and epsilon	0.0787079	2.03141	0.0426127
sunitinib	FLT1;FLT3;KDR;KIT;PDGFRA;PDGFRB	inhibitor of VEGFRs, c-KIT, and PDGFR alpha and beta	0.0794043	2.04949	0.0408073
tanespimycin	HSP90AA1	inhibitor of HSP90	0.080387	2.07502	0.0383703
BRD-K63431240		product of diversity oriented synthesis; screening hit	0.0804112	2.07565	0.0383119
tubastatin A	HDAC6	inhibitor of tubulin deacetylase activity of HDAC6	0.0808724	2.08763	0.0372128
dacarbazine		DNA alkylator	0.0818445	2.11289	0.0349835
itraconazole		anti-fungal agent; inhibitor of hedgehog signaling pathway	0.0819062	2.1145	0.034846
necrostatin-7		inhibitor of necroptosis	0.0829469	2.14155	0.032594
azacitidine	DNMT1	inhibitor of DNA methyltransferase	0.0830219	2.1435	0.0324368
BRD1835	EZH2	product of diversity oriented synthesis; screening hit	0.0838959	2.16623	0.0306502
DBeQ	VCP	inhibitor of p97 in cells	0.084805	2.18987	0.0288821
SKI-II	SPHK1	inhibitor of sphingosine kinase 1	0.0852855	2.20236	0.0279835
methotrexate	DHFR	inhibitor of dihydrofolate reductase	0.0877156	2.2656	0.0237981
PF-184	IKBKB	inhibitor of IKK-2	0.0878999	2.2704	0.023504
BRD-K02251932		product of diversity oriented synthesis	0.0887365	2.29217	0.0222085
MLN2480	ARAF;BRAF;RAF1	inhibitor of RAF kinases	0.0893248	2.30749	0.0213349
BRD-K13999467		product of diversity oriented synthesis	0.0897906	2.31963	0.0206645
MGCD-265	FLT1;FLT3;KDR;MET	inhibitor of c-MET and VEGFRs	0.0901383	2.32868	0.0201762
NVP-BSK805	JAK2	inhibitor of Janus kinase 2	0.090695	2.34318	0.0194151
GSK4112	NR1D1	antagonist of Rev-ErbAalpha	0.0916463	2.36797	0.0181726
imatinib	ABL1;BCR;KIT	inhibitor of BCR-ABL1 and c-KIT	0.0923216	2.38556	0.0173331
darinaparsin		inducer of ROS; inhibitor of microtubule assembly	0.0956404	2.4721	0.0136826
BRD-A02303741	DOT1L	inhibitor of histone methyltransferases	0.0957918	2.47605	0.0135335
CIL70		screening hit	0.0970512	2.50891	0.0123483
Ki8751	KDR;KIT;PDGFRA	inhibitor of VEGFR2, c-KIT, and PDGFRA	0.0973925	2.51782	0.0120433
BRD4132		screening hit	0.100755	2.60562	0.00937706
UNC0638	EHMT1;EHMT2	inhibitor of EHMT2 and GLP methyltransferase	0.101668	2.62948	0.00875026
BRD-K19103580		product of diversity oriented synthesis	0.101906	2.63571	0.00859289
parthenolide		natural product; modulator of ROS; modulator of NF-kappa-B signaling	0.103125	2.66755	0.00782748
regorafenib	BRAF;KDR;KIT;RET	inhibitor of BRAF, RET, KIT, and VEGFR2	0.10361	2.68026	0.00753962
N9-isopropylolomoucine	CCNB1;CDK1;CDK5;CDK5R1	inhibitor of CDK1/cyclin B and CDK5/p35 complexes	0.10402	2.69096	0.00730458
SNX-2112	HSP90AA1;HSP90B1	inhibitor of HSP90alpha and HSP90beta	0.104937	2.71496	0.00680122
spautin-1	USP10;USP13	inhibitor of the deubiquitinase activity of USP13 and USP10	0.106026	2.74344	0.00624452
MG-132	PSMB1;PSMB2;PSMB5;PSMD1;PSMD2	inhibitor of the proteosome	0.108549	2.80949	0.00510844
OSI-027	MTOR	inhibitor of mTORC1 and mTORC2	0.109724	2.84027	0.00464603
RO4929097	APH1A;NCSTN;PSEN1;PSENEN	inhibitor of gamma-secretase	0.113295	2.93389	0.00346319
GDC-0941	PIK3CA;PIK3CB;PIK3CD;PIK3CG	inhibitor of PI3K kinase activity	0.114095	2.95488	0.00323898
AZD1480	JAK1;JAK2	inhibitor of Janus kinases 1 and 2	0.114199	2.95762	0.00321073
bortezomib	PSMB1;PSMB2;PSMB5;PSMD1;PSMD2	inhibitor of 26S proteasome	0.115335	2.98743	0.00291736
FSC231	PICK1	inhibitor of PDZ domain of protein interacting with PRKCA 1 (PICK1)	0.115484	2.99134	0.00288075
neratinib	EGFR;ERBB2	inhibitor of EGFR and HER2	0.116296	3.01267	0.00268843
RITA	MDM2;TP53	inhibitor of p53-MDM2 interaction	0.117016	3.03157	0.00252784
BRD-K24690302	HDAC1	inhibitor of HDAC1	0.11759	3.04665	0.00240613
BRD-A71883111	IDH1	putative inhibitor of IDH1 R132H	0.1182	3.06267	0.00228268
neopeltolide		inhibitor of cellular respiration	0.118276	3.06467	0.00226772
BRD9876		screening hit	0.118402	3.06799	0.00224302
isoliquiritigenin		natural product	0.118524	3.07119	0.00221941
ABT-199	BCL2	inhibitor of BCL2	0.118986	3.08334	0.00213199
tacrolimus	PPP3CA;PPP3CB;PPP3CC;PPP3R1;PPP3R2	inhibitor of calcineurin	0.119324	3.09221	0.0020702
RAF265	BRAF;KDR	ihibitor of VEGFR2 and BRAF	0.119339	3.09261	0.00206749
MLN2238	PSMB5	inhibitor of 20S proteasome at the chymotrypsin-like proteolytic (beta-5) site	0.120213	3.1156	0.00191503
ML239		ML239; inhibitor of breast cancer stem cell proliferation	0.120586	3.1254	0.00185329
zebularine	DNMT1	inhibitor of DNA methyltransferases	0.120973	3.13557	0.00179111
navitoclax	BCL2;BCL2L1;BCL2L2	inhibitor of BCL2, BCL-xL, and BCL-W	0.120975	3.13564	0.00179073
ML031	S1PR2	inhibitor of sphingosine 1-phosphate receptor 2	0.121344	3.14534	0.00173322
Mdivi-1	DNM1	inhibitor of dynamin 1; inhibitor of mitrochondrial division inhibitor	0.121486	3.14908	0.00171156
BRD-K66532283	HDAC1;HDAC2	inhibitor of HDAC1 and HDAC2	0.121872	3.15925	0.0016538
SMER-3	CUL1;SKP1	inhibitor of E3-ubiquitin ligase	0.122847	3.18489	0.00151605
AZD7545	PDK2	inhibitor of pyruvate dehydrogenase kinase 2	0.122872	3.18556	0.0015126
obatoclax	BCL2;BCL2L1;MCL1	inhibitor of MCL1, BCL2, and BCL-xL	0.123019	3.18942	0.00149284
manumycin A	FNTA;FNTB	inhibitor of RAS farnesyltransferase	0.123055	3.19038	0.00148797
afatinib	EGFR;ERBB2	inhibitor of EGFR and HER2	0.124188	3.22021	0.00134365
istradefylline	ADORA2A	antagonist of the adenosine A2A receptor	0.124511	3.22872	0.00130489
BRD-K35604418	MCL1	inhibitor of MCL1	0.12498	3.24106	0.00125055
PF-573228	PTK2	inhibitor of focal adhesion kinase	0.125322	3.25008	0.00121216
BRD-K29313308	HDAC3	inhibitor of HDAC3	0.125415	3.25253	0.00120193
cucurbitacin I		natural product; modulator of NFKB1 and STAT3 signaling	0.125936	3.26626	0.001146
PF-543	SPHK1	inhibitor of sphingosine kinase-1	0.126622	3.28433	0.00107609
BRD-K26531177		analog of the natural product piperlongumine	0.126906	3.29183	0.00104826
AZD8055	MTOR	inhibitor of mTOR	0.130139	3.37712	0.000775374
sorafenib	BRAF;FLT3;KDR;RAF1	inhibitor of BRAF, CRAF, and VEGFR2	0.130907	3.39738	0.000721079
clofarabine		inducer of DNA damage	0.130952	3.39858	0.00071799
temsirolimus	MTOR	inhibitor of mTOR	0.133934	3.47736	0.000539521
ETP-46464	ATM;ATR	inhibitor of serine/threonine-protein kinase ATR	0.136535	3.54618	0.000418433
nilotinib	ABL1;BCR;KIT	inhibitor of ABL1, BCR, and c-KIT	0.136676	3.54991	0.000412654
olaparib	PARP1;PARP2	inhibitor of poly (ADP-ribose) polymerase 1 and 2	0.138094	3.58743	0.000358579
BRD-K45681478		product of diversity oriented synthesis; screening hit	0.138297	3.59281	0.000351397
QW-BI-011	EHMT2	inhibitor of G9a histone methyltransferase	0.140982	3.66398	0.000268191
chlorambucil		DNA alkylator	0.142807	3.71237	0.00022261
RG-108	DNMT1	inhibitor of DNA methyltransferase	0.14295	3.71617	0.00021936
VX-680	AURKA;AURKB;AURKC	inhibitor of aurora kinases	0.14332	3.72599	0.000211158
SN-38	TOP1	metabolite of irinotecan; inhibitor of topoisomerase I	0.143669	3.73526	0.00020369
NVP-TAE684	ALK	inhibitor of ALK and ALK-NPM fusion protein	0.144503	3.75742	0.000186819
methylstat	KDM3A;KDM4A;KDM4B;KDM4C;KDM4D	inhibitor of lysine specific demethylases	0.145151	3.77462	0.000174638
BIRB-796	MAPK11;MAPK11;MAPK14	inhibitor of p38 MAPK	0.145527	3.78461	0.000167917
NVP-BEZ235	MTOR;PIK3CA;PIK3CB;PIK3CD;PIK3CG	inhibitor of PI3K and mTOR kinase activity	0.146636	3.81407	0.000149478
ABT-737	BCL2;BCL2L1;BCL2L2	inhibitor of BCL2, BCL-xL, and BCL-W	0.147336	3.83269	0.000138832
ibrutinib	BTK	inhibitor of Bruton's tyrosine kinase	0.147367	3.83352	0.00013837
CIL55A		screening hit	0.147948	3.84896	0.000130116
pandacostat	HDAC1;HDAC2;HDAC3;HDAC6;HDAC8	inhibitor of HDAC1, HDAC2, HDAC3, HDAC6, and HDAC8	0.14921	3.88254	0.000113736
axitinib	FLT1;FLT3;KDR;KIT;PDGFRA;PDGFRB	inhibitor of VEGFRs, c-KIT, and PDGFR alpha and beta	0.150233	3.90976	0.000101907
KW-2449	AURKA;FLT3	inhibitor of FLT3 and AURKA	0.150363	3.91324	0.000100482
BRD-M00053801	BCL2	inhibitor of BCL2	0.150563	3.91855	9.83439e-05
tretinoin	RARA;RARB;RARG	agonist of retinoid acid receptors	0.150771	3.9241	9.61563e-05
BIBR-1532	TERT	inhibitor of telomerase reverse transcriptase	0.151038	3.9312	9.34224e-05
WP1130	UCHL5;USP14;USP5;USP9X	inhibitor of the deubiquitinase activity of USP9X, USP5, USP14, and UCH37	0.151686	3.94846	8.70803e-05
B02	RAD51	inhibitor of RAD51	0.152386	3.96712	8.06855e-05
KU-0063794	MTOR	inhibitor of mTOR	0.153395	3.99403	7.2241e-05
MST-312	TERT	inhibitor of telomerase reverse transcriptase	0.153493	3.99664	7.14682e-05
curcumin		natural product; modulator of ROS; modulator of NF-kappa-B signaling	0.153639	4.00052	7.03335e-05
ouabain	ATP1A1;ATP1A2;ATP1A3;ATP1A4;ATP1B1;ATP1B2;ATP1B3;ATP1B4	cardiac glycoside; inhibitor of the Na+/K+-ATPase	0.155398	4.04745	5.78962e-05
epigallocatechin-3-monogallate		natural product	0.156657	4.08108	5.03004e-05
KU-60019	ATM	inhibitor of ataxia telangiectasia mutated (ATM)	0.157018	4.09071	4.83065e-05
fulvestrant	ESR1;GPER1	antagonist of the estrogen receptor	0.157132	4.09376	4.76904e-05
BRD-K85133207	HDAC1	inhibitor of HDAC1	0.157256	4.09708	4.70287e-05
BYL-719	PIK3CA	inhibitor of PI3K catalytic subunit alpha	0.157482	4.10312	4.58464e-05
pevonedistat	NAE1	inhibitor of Nedd-8 activating enzyme	0.159047	4.14495	3.84046e-05
docetaxel		inhibitor of microtubule assembly	0.161117	4.20032	3.03048e-05
STF-31	NAMPT	inhibitor of nicotinamide phosphoribosyltransferase	0.161471	4.20978	2.90958e-05
sirolimus	MTOR	inhibitor of mTOR	0.162178	4.22871	2.68117e-05
TPCA-1	IKBKB	inhibitor of IKK-2	0.162299	4.23197	2.64363e-05
lapatinib	EGFR;ERBB2	inhibitor of EGFR and HER2	0.162704	4.2428	2.52237e-05
tosedostat	ANPEP;LAP3;NPEPPS	inhibitor of leucine aminopeptidase 3 (LAP), puromycin-sensitive aminopeptidase (PuSA), and aminopeptidase N	0.163135	4.25436	2.39886e-05
SRT-1720	SIRT1	activator of sirtuin-1	0.164121	4.28078	2.13781e-05
KU 0060648	PRKDC	inhibitor of DNA-dependent protein kinase	0.164407	4.28844	2.06736e-05
MK-1775	WEE1	inhibitor of WEE1	0.165973	4.33045	1.7186e-05
trifluoperazine	DRD2	antagonist of dopamine receptor D2	0.168447	4.39685	1.27938e-05
SNS-032	CDK16;CDK17;CDK2;CDK7;CDK9;CDKL5	inhibitor of cyclin-dependent kinases	0.169278	4.4192	1.15736e-05
avrainvillamide	NPM1	natural product; inhibitor of nucleophosmin	0.17017	4.44317	1.03893e-05
GSK525762A	BRD2;BRD3;BRD4	inhibitor of bromodomain (BRD) and extra-C terminal domain (BET) proteins	0.171902	4.48978	8.41e-06
cimetidine	HRH2	inhibitor of histidine receptor H2	0.172653	4.50998	7.66905e-06
BRD-K88742110	HDAC8	inhibitor of HDAC8	0.173079	4.52146	7.2766e-06
BRD-K92856060		screening hit	0.173165	4.52376	7.20017e-06
triptolide		natural product; inhibitor of RNA polymerase II	0.175159	4.57749	5.62096e-06
brivanib	FLT1;KDR	inhibitor of VEGFR 1/2	0.176217	4.60602	4.9235e-06
bafilomycin A1	ATP6V0A1	inhibitor of the vacuolar-type H+-ATPase	0.176765	4.62081	4.59529e-06
cyanoquinoline 11	MAP3K8	inhibitor of MAP3K8; inhibitor of phosphorylated EGFR in cells	0.180243	4.71475	2.9523e-06
ELCPK		screening hit	0.181136	4.7389	2.63149e-06
BRD1812		screening hit	0.181253	4.74208	2.59189e-06
PF-750	FAAH	inhibitor of fatty acid amide hydrolase	0.182499	4.77579	2.20552e-06
NSC95397	CDC25A;CDC25B;CDC25C	inhibitor of cell division cycle 25 phosphatase (CDC25)	0.182994	4.78918	2.06793e-06
HLI 373	MDM2	inhibitor of MDM2	0.183258	4.79633	1.99787e-06
tipifarnib-P1	FNTA	inhibitor of farnesyltransferase	0.18339	4.7999	1.96375e-06
fingolimod	S1PR1	inhibitor of sphingosine 1-phosphate receptor	0.183393	4.8	1.96287e-06
16-beta-bromoandrosterone		dehydroepiandrosterone (DHEA) analog	0.183754	4.80976	1.87246e-06
PDMP	UGCG	inhibitor of ceramide glucosyltransferase	0.186836	4.89334	1.24642e-06
prochlorperazine	DRD2	inhibitor of dopamine receptor D2	0.187204	4.90332	1.1868e-06
NSC632839	USP13;USP5	inhibitor of ubiquitin isopeptidase	0.187835	4.92046	1.0908e-06
elocalcitol	VDR	agonist of vitamin D receptor	0.188307	4.93328	1.02393e-06
HBX-41108	USP7	inhibitor of the deubiquitinase activity of USP7	0.189863	4.97555	8.30347e-07
marinopyrrole A	MCL1	natural product; putative inhibitor of MCL1	0.191131	5.01003	6.99061e-07
SCH-529074	TP53	activator of mutant p53	0.191698	5.02546	6.47034e-07
3-Cl-AHPC	NR0B2	binder of nuclear receptor SHP	0.195102	5.11821	4.04718e-07
BRD6340		screening hit	0.195316	5.12403	3.92877e-07
gossypol	BCL2;BCL2L1;LDHA;LDHB;LDHC	inhibitor of lactate dehydrogenase; inhibitor of BCL2 family members	0.196534	5.15728	3.31401e-07
valdecoxib	PTGS2	inhibitor of cyclooxygenase-2 (COX2)	0.196735	5.16276	3.22205e-07
triazolothiadiazine	PDE4A;PDE4B;PDE4D	inhibitor of phosphdiesterase 4A/B/D	0.197629	5.18717	2.84166e-07
BRD-K80183349	HDAC1;HDAC2	inhibitor of HDAC1 and HDAC2	0.19821	5.20306	2.6178e-07
OSI-930	KDR;KIT	inhibitor of c-KIT and VEGFR2	0.199385	5.23517	2.21632e-07
paclitaxel		inhibitor of microtubule assembly	0.200643	5.26957	1.85245e-07
BRD-K09344309		screening hit	0.200879	5.27603	1.79088e-07
Ko-143	ABCG2	inhibitor of breast cancer resistance protein multidrug transporter (BCRP)	0.201107	5.28229	1.73314e-07
NVP-ADW742	IGF1R	inhibitor of insulin-like growth factor 1 receptor	0.202865	5.33041	1.34561e-07
BMS-345541	IKBKB	inhibitor of IKK-2	0.203546	5.3491	1.21902e-07
masitinib	KIT;PDGFRA;PDGFRB	inhibitor of c-KIT, PDGFRA, and PDGFRB	0.203847	5.35735	1.16682e-07
daporinad	NAMPT	inhibitor of nicotinamide phosphoribosyltransferase	0.206128	5.41994	8.35894e-08
omacetaxine mepesuccinate		inhibitor of protein translation by preventing protein elongation	0.206365	5.42645	8.07261e-08
ML029		inhibitor of antigen receptor-mediated NFkappaB activity	0.207083	5.44615	7.26211e-08
CAY10618	NAMPT	inhibitor of nicotinamide phosphoribosyltransferase	0.207846	5.46714	6.48589e-08
oligomycin A	ATP5L2	inhibitor of mitochondrial ATP synthase	0.208258	5.47845	6.10151e-08
BRD-K97651142		aphrocallistin derivative	0.208552	5.48656	5.83984e-08
FQI-1		inhibitor of LSF1-mediated transcription	0.20872	5.49116	5.696e-08
alisertib	AURKA;AURKB	inhibitor of aurora kinases A and B	0.212429	5.59332	3.26132e-08
BRD-K28456706	HNF4A	inhibitor of hepatocyte nuclear factor 4 alpha	0.213174	5.61388	2.91203e-08
SB-525334	TGFBR1	inhibitor of the transforming growth factor beta type 1 receptor	0.213653	5.62708	2.70724e-08
FQI-2		inhibitor of LSF1-mediated transcription	0.214397	5.64763	2.416e-08
GMX-1778	NAMPT	inhibitor of nicotinamide phosphoribosyltransferase	0.214938	5.66255	2.2238e-08
leptomycin B	XPO1	inhibitor of exportin 1	0.216109	5.69492	1.85669e-08
BRD-K66453893		product of diversity oriented synthesis	0.217259	5.72672	1.55383e-08
bardoxolone methyl		electrophilic inducer of the NFE2L2-KEAP1 pathway	0.217835	5.74267	1.42059e-08
I-BET151	BRD2;BRD3;BRD4	inhibitor of bromodomain (BRD) and extra-C terminal domain (BET) proteins	0.218447	5.75959	1.29144e-08
Compound 7d-cis	XPO1	inhibitor of CRM1-mediated nucleocytoplasmic transport	0.218553	5.76255	1.2701e-08
COL-3		analog of tetracycline	0.219068	5.77679	1.1719e-08
BRD-K30748066	CDK9	inhibitor of CDK9	0.220182	5.80768	9.83653e-09
BIX-01294	EHMT2	inhibitor of G9a histone methyltransferase	0.220463	5.81547	9.41041e-09
CD-437	RARG	agonist of retinoic acid receptor gamma	0.220474	5.81576	9.39515e-09
etoposide	TOP2A	inhibitor of topoisomerase II	0.222854	5.88181	6.44096e-09
MK-2206	AKT1	inhibitor of AKT1	0.224284	5.92154	5.12363e-09
NVP-231	CERK	inhibitor of ceramide kinase	0.224361	5.92369	5.06063e-09
BRD-K61166597		inhibitor of HDAC1 and HDAC2	0.225879	5.9659	3.96245e-09
apicidin	HDAC1;HDAC2;HDAC3;HDAC6;HDAC8	inhibitor of HDAC1, HDAC2, HDAC3, HDAC6, and HDAC8	0.226197	5.97475	3.76357e-09
BRD-K33514849		screening hit	0.226569	5.9851	3.54343e-09
doxorubicin	TOP2A	inhibitor of topoisomerase II	0.227294	6.00531	3.14921e-09
Bax channel blocker	BAX	inhibitor of BAX-mediated mitochondrial cytochrome c release	0.22959	6.06934	2.16248e-09
SU11274	MET	inhibitor of MET	0.22985	6.07659	2.07186e-09
JQ-1	BRDT	inhibitor of bromodomain (BRD) and extra-C terminal domain (BET) proteins	0.230599	6.0975	1.83096e-09
AZ-3146	TTK	inhibitor of TTK protein kinase	0.231042	6.10988	1.70139e-09
GW-843682X	PLK1;PLK3	inhibitor of PLK1 and PLK3	0.232298	6.14497	1.38108e-09
BMS-754807	IGF1R	inhibitor of insulin-like growth factor 1 receptor and insulin receptor	0.235516	6.23507	8.04586e-10
Merck60	HDAC1;HDAC2	inhibitor of HDAC1 and HDAC2	0.235728	6.241	7.76262e-10
topotecan	TOP1	inhibitor of topoisomerase I	0.238963	6.3318	4.4715e-10
phloretin	SLC5A1	natural product; inhibitor of glucose uptake	0.2396	6.34972	4.00716e-10
rigosertib	PIK3CA;PIK3CB;PLK1	inhibitor of polo-like kinase 1; inhibitor of PI3K catalytic subunits alpha and beta	0.23961	6.34999	4.00034e-10
KPT185	XPO1	inhibitor of exportin 1	0.242773	6.43904	2.31084e-10
pifithrin-mu	HSPA1A;HSPA1B;HSPA1L;TP53	inhibitor of p53 binding to mitochondria; inhibitor of HSP70	0.243564	6.46134	2.01206e-10
LRRK2-IN-1	DCLK1;LRRK2	inhibitor of leucine-rich repeat kinase 2; inhibitor of doublecortin-like kinase	0.24359	6.46206	2.0031e-10
NSC19630	WRN	inhibitor of Werner syndrome helicase activity	0.24419	6.479	1.80264e-10
GSK461364	PLK1	inhibitor of polo-like kinase 1 (PLK1)	0.244635	6.49153	1.66708e-10
parbendazole		inhibitor of microtubule assembly	0.244957	6.50065	1.57483e-10
nutlin-3	MDM2	inhibitor of p53-MDM2 interaction	0.245477	6.51532	1.43672e-10
ISOX	HDAC6	inhibitor of HDAC6	0.246717	6.55037	1.1531e-10
TW-37	BCL2;BCL2L1	inhibitor of BCL2 and BCL-xL	0.247052	6.55982	1.08657e-10
SB-225002	CXCR2	inhibitor of chemokine receptor 2	0.248254	6.59385	8.76601e-11
LY-2183240	FAAH	inhibitor of fatty acid amide hydrolase; inhibitor of anandamide uptake	0.248637	6.60469	8.18499e-11
skepinone-L	MAPK14	inhibitor of p38 MAPK	0.248792	6.60905	7.96158e-11
necrosulfonamide		inhibitor of downstream signaling of RIP3 associated with MLKL	0.250531	6.65836	5.81994e-11
Repligen 136	HDAC3	inhibitor of HDAC3	0.251996	6.69991	4.46235e-11
piperlongumine		natural product; modulator of ROS levels	0.253996	6.75673	3.09647e-11
YK 4-279	DHX9;ERG;ETV1	inhibitor of RNA helicase A (RHA) binding to EWS-FLI1; inhibitor of ERG and ETV1 activity	0.254735	6.77775	2.7033e-11
nakiterpiosin		natural product; inhibitor of microtubule assembly	0.255803	6.80817	2.21953e-11
PRIMA-1	TP53	re-activator of the pro-apoptotic activity of mutant p53	0.256274	6.82158	2.03429e-11
fluorouracil	TYMS	pyrimidine analog; inhibitor of thymidylate synthase	0.257225	6.84869	1.70483e-11
linifanib	FLT1;FLT3;KDR	inhibitor of VEGFRs	0.257256	6.84957	1.69513e-11
sotrastaurin	PRKCB	inhibitor of protein kinase C beta	0.257926	6.86867	1.49616e-11
BRD-K41597374		product of diversity oriented synthesis	0.258321	6.87993	1.38986e-11
CHM-1		inhibitor of tubulin polymerization	0.258637	6.88896	1.31001e-11
PF-3758309	PAK4	inhibitor of serine/threonine p21-activating kinase 4	0.260933	6.95457	8.50507e-12
brefeldin A	ARF1	modulator of ADP-ribosylation factor 1; inhibitor of protein translocation from ER to Golgi	0.262794	7.00782	5.97487e-12
isoevodiamine		natural product	0.26326	7.0212	5.46585e-12
BRD-K34222889		analog of the natural product piperlongumine	0.263858	7.03831	4.87633e-12
narciclasine	RHOA	activates cellular activity of RhoA; modulator of Rho/Rho kinase/LIM kinase/cofilin signaling	0.263914	7.03994	4.82366e-12
MI-2	MEN1	binder of menin; inhibitor of menin-MLL fusion protein	0.265121	7.07454	3.82677e-12
linsitinib	IGF1R;INSR	inhibitor of insulin-like growth factor 1 receptor and insulin receptor	0.2652	7.07682	3.76872e-12
StemRegenin 1	AHR	inhibitor of aryl hydrocarbon receptor	0.266513	7.11453	2.92512e-12
PL-DI		dimer of piperlongumine; inducer of ROS	0.268421	7.16941	2.01894e-12
vincristine		inhibitor of mictrotubule assembly	0.270035	7.21591	1.47201e-12
tivantinib	MET	inhibitor of MET; inhibitor of microtubule assembly	0.271469	7.25726	1.1098e-12
BI-2536	PLK1	inhibitor of polo-like kinase 1 (PLK1)	0.271724	7.26463	1.05522e-12
CR-1-31B	EIF4A2;EIF4E;EIF4G1	silvestrol analog; inhibits translation by modulating the eIF4F complex	0.272458	7.28581	9.12553e-13
cerulenin	FASN;HMGCS1	inhibitor of fatty acid synthase; inhibitor of HMG-CoA synthase	0.272487	7.28666	9.07228e-13
crizotinib	ALK;MET	inhibitor of c-MET and ALK	0.273412	7.31337	7.54934e-13
PHA-793887	CDK1;CDK2;CDK4;CDK5;CDK7;CDK9	inhibitor of cyclin-dependent kinases	0.278665	7.46558	2.62237e-13
barasertib	AURKB	inhibitor of aurora kinase B	0.278763	7.46845	2.57022e-13
serdemetan	MDM2	inhibitor of MDM2	0.279307	7.48425	2.30058e-13
alvocidib	CDK1;CDK2;CDK4;CDK6	inhibitor of cyclin-dependent kinases	0.27988	7.50091	2.04658e-13
gemcitabine	CMPK1;RRM1;TYMS	inhibitor of DNA replication; inhibitor of ribonucleotide reductase, thymidylate synthetase, and cytidine monophosphate (UMP-CMP) kinase	0.280648	7.52325	1.74867e-13
ML311	MCL1	inhibitor of MCL1	0.283258	7.59929	1.02092e-13
ceranib-2	ACER1;ACER2;ACER3;ASAH1;ASAH2;ASAH2B	inhibitor of ceramidase activity	0.284483	7.63502	7.91566e-14
BRD-K01737880		screening hit	0.289217	7.77357	2.92511e-14
tacedinaline	HDAC1;HDAC2;HDAC3;HDAC6;HDAC8	inhibitor of HDAC1, HDAC2, HDAC3, HDAC6, and HDAC8	0.290683	7.8166	2.14087e-14
SB-743921	KIF11	inhibitor of kinesin 11	0.291638	7.84468	1.74512e-14
BRD-K70511574	PLK1	inhibitor of polo-like kinase 1 (PLK1)	0.292025	7.85605	1.60625e-14
KHS101	TACC3	binder of TACC3, a component of the centrosome and mitotic spindle	0.294016	7.91466	1.04583e-14
mitomycin		DNA crosslinker	0.296698	7.99381	5.83567e-15
SCH-79797	F2R	antagonist of proteinase-activated receptor 1 (PAR1)	0.297415	8.01499	4.98796e-15
BRD-A94377914	HDAC1;HDAC2;HDAC3;HDAC6;HDAC8	inhibitor of HDAC1, HDAC2, HDAC3, HDAC6, and HDAC8	0.298189	8.03788	4.20845e-15
tipifarnib-P2	FNTA	inhibitor of farnesyltransferase	0.298641	8.05126	3.8099e-15
indisulam	CA9	inhibitor of carbonic anhydrase isoform IX	0.301164	8.12602	2.17947e-15
KX2-391	SRC	peptide mimetic; inhibitor of SRC activity in cells	0.305793	8.26372	7.7092e-16
GW-405833	CNR2	partial agonist of cannabinoid receptor 2	0.309244	8.36677	3.51025e-16
entinostat	HDAC1;HDAC2;HDAC3;HDAC6;HDAC8	inhibitor of HDAC1, HDAC2, HDAC3, HDAC6, and HDAC8	0.309621	8.37803	3.21948e-16
neuronal differentiation inducer III		induction of rat HCN cell differentiation as judged by induction of neuronal reporter neuroD activity	0.309813	8.38381	3.07983e-16
teniposide	TOP2A;TOP2B	inhibitor of topoisomerase II	0.309975	8.38865	2.96727e-16
PAC-1	CASP3	activator of procaspase-3	0.313527	8.49519	1.30287e-16
BRD-A86708339		screening hit	0.31606	8.5714	7.19571e-17
dinaciclib	CDK1;CDK2;CDK5;CDK9	inhibitor of cyclin-dependent kinases	0.318091	8.63266	4.45167e-17
SR-II-138A	EIF4A2;EIF4E;EIF4G1	silvestrol analog; inhibits translation by modulating the eIF4F complex	0.321983	8.75042	1.75551e-17
ciclopirox	RRM1	substituted pyridone antimycotic; inhibitor of the iron-dependent enzyme ribonucleotide reductase	0.332331	9.06593	1.38383e-18
LBH-589	HDAC1;HDAC2;HDAC3;HDAC6;HDAC8	inhibitor of HDAC1, HDAC2, HDAC3, HDAC6, and HDAC8	0.338353	9.25125	3.01487e-19
decitabine	DNMT1	inhibitor of DNA methyltransferase	0.345615	9.47642	4.58875e-20
SR8278	NR1D1	antagonist of Rev-ErbAalpha	0.346058	9.49023	4.08401e-20
PX-12	TXN	inhibitor of thioredoxin-1	0.35248	9.69106	7.39339e-21
Compound 23 citrate		analog of natural product cortistatin	0.352639	9.69607	7.08264e-21
vorinostat	HDAC1;HDAC2;HDAC3;HDAC6;HDAC8	inhibitor of HDAC1, HDAC2, HDAC3, HDAC6, and HDAC8	0.364332	10.0659	2.84133e-22
cytarabine hydrochloride		inducer of DNA damage	0.371956	10.3099	3.24448e-23
austocystin D		natural product; inducer of DNA damage	0.383661	10.6894	1.03485e-24
belinostat	HDAC1;HDAC2;HDAC3;HDAC6;HDAC8	inhibitor of HDAC1, HDAC2, HDAC3, HDAC6, and HDAC8	0.451716	13.0272	1.06577e-34
GSK-J4	KDM6A;KDM6B	inhibitor of lysine-specific demethylases	0.482137	14.1595	5.96022e-40
