# Supplementary material for: Dual molecular therapy targeting tumor cell heterogeneity improves therapeutic efficacy in glioblastoma
Source: iScience. 2025 Aug 28;28(9):113456. doi: 10.1016/j.isci.2025.113456 (PMC12496224; doi:10.1016/j.isci.2025.113456)
Supplement: Table S6. Correlation between glioblastoma stem cell signature scores and area under the curve values [file mmc5.xlsx]

## Sheet: Correlation between GSC
Correlation between glioma stem cells signature score and area under the curve values
compound_name			Correlation with GSC signature	T score	P score
GSK-J4	KDM6A;KDM6B	inhibitor of lysine-specific demethylases	-0.467481	-13.6063	2.35316e-37
SR8278	NR1D1	antagonist of Rev-ErbAalpha	-0.325095	-8.84493	8.26148e-18
belinostat	HDAC1;HDAC2;HDAC3;HDAC6;HDAC8	inhibitor of HDAC1, HDAC2, HDAC3, HDAC6, and HDAC8	-0.292805	-7.87901	1.35808e-14
dinaciclib	CDK1;CDK2;CDK5;CDK9	inhibitor of cyclin-dependent kinases	-0.274116	-7.33374	6.56011e-13
BRD-K01737880		screening hit	-0.271171	-7.24866	1.17709e-12
austocystin D		natural product; inducer of DNA damage	-0.263919	-7.04008	4.81901e-12
alvocidib	CDK1;CDK2;CDK4;CDK6	inhibitor of cyclin-dependent kinases	-0.230569	-6.09666	1.84009e-09
BRD-K30748066	CDK9	inhibitor of CDK9	-0.224732	-5.934	4.76759e-09
vorinostat	HDAC1;HDAC2;HDAC3;HDAC6;HDAC8	inhibitor of HDAC1, HDAC2, HDAC3, HDAC6, and HDAC8	-0.21754	-5.73449	1.48748e-08
dabrafenib	BRAF	inhibitor of BRAF	-0.214635	-5.65419	2.32951e-08
SCH-79797	F2R	antagonist of proteinase-activated receptor 1 (PAR1)	-0.204946	-5.3875	9.94099e-08
BRD-A86708339		screening hit	-0.20474	-5.38183	1.02457e-07
necrosulfonamide		inhibitor of downstream signaling of RIP3 associated with MLKL	-0.200246	-5.25872	1.96042e-07
SB-525334	TGFBR1	inhibitor of the transforming growth factor beta type 1 receptor	-0.197943	-5.19575	2.71856e-07
MLN2480	ARAF;BRAF;RAF1	inhibitor of RAF kinases	-0.197867	-5.19367	2.74786e-07
LBH-589	HDAC1;HDAC2;HDAC3;HDAC6;HDAC8	inhibitor of HDAC1, HDAC2, HDAC3, HDAC6, and HDAC8	-0.19504	-5.11651	4.08238e-07
pifithrin-mu	HSPA1A;HSPA1B;HSPA1L;TP53	inhibitor of p53 binding to mitochondria; inhibitor of HSP70	-0.19427	-5.09552	4.54243e-07
barasertib	AURKB	inhibitor of aurora kinase B	-0.1882	-4.93037	1.03875e-06
prochlorperazine	DRD2	inhibitor of dopamine receptor D2	-0.186741	-4.89077	1.26223e-06
nutlin-3	MDM2	inhibitor of p53-MDM2 interaction	-0.185939	-4.86901	1.40409e-06
BRD-K92856060		screening hit	-0.184654	-4.83415	1.66382e-06
PX-12	TXN	inhibitor of thioredoxin-1	-0.176683	-4.61861	4.64285e-06
KHS101	TACC3	binder of TACC3, a component of the centrosome and mitotic spindle	-0.176377	-4.61034	4.82537e-06
Bax channel blocker	BAX	inhibitor of BAX-mediated mitochondrial cytochrome c release	-0.175386	-4.58362	5.46363e-06
PF-3758309	PAK4	inhibitor of serine/threonine p21-activating kinase 4	-0.175172	-4.57786	5.61143e-06
tacedinaline	HDAC1;HDAC2;HDAC3;HDAC6;HDAC8	inhibitor of HDAC1, HDAC2, HDAC3, HDAC6, and HDAC8	-0.167314	-4.36643	1.46528e-05
ISOX	HDAC6	inhibitor of HDAC6	-0.164347	-4.28684	2.08189e-05
Compound 23 citrate		analog of natural product cortistatin	-0.163177	-4.25547	2.3873e-05
linsitinib	IGF1R;INSR	inhibitor of insulin-like growth factor 1 receptor and insulin receptor	-0.163051	-4.25209	2.42262e-05
indisulam	CA9	inhibitor of carbonic anhydrase isoform IX	-0.16122	-4.20308	2.99472e-05
doxorubicin	TOP2A	inhibitor of topoisomerase II	-0.16118	-4.20201	3.00858e-05
GW-405833	CNR2	partial agonist of cannabinoid receptor 2	-0.161015	-4.19759	3.06631e-05
Repligen 136	HDAC3	inhibitor of HDAC3	-0.160517	-4.18427	3.2468e-05
oligomycin A	ATP5L2	inhibitor of mitochondrial ATP synthase	-0.159017	-4.14413	3.8538e-05
PL-DI		dimer of piperlongumine; inducer of ROS	-0.158135	-4.12055	4.25922e-05
serdemetan	MDM2	inhibitor of MDM2	-0.15692	-4.08809	4.88411e-05
GDC-0879	BRAF	inhibitor of BRAF	-0.156893	-4.08737	4.89898e-05
Compound 7d-cis	XPO1	inhibitor of CRM1-mediated nucleocytoplasmic transport	-0.156742	-4.08335	4.98239e-05
entinostat	HDAC1;HDAC2;HDAC3;HDAC6;HDAC8	inhibitor of HDAC1, HDAC2, HDAC3, HDAC6, and HDAC8	-0.156191	-4.06864	5.29926e-05
BRD-K34222889		analog of the natural product piperlongumine	-0.154819	-4.032	6.17405e-05
tivantinib	MET	inhibitor of MET; inhibitor of microtubule assembly	-0.153678	-4.00157	7.00294e-05
PRIMA-1	TP53	re-activator of the pro-apoptotic activity of mutant p53	-0.153287	-3.99113	7.31083e-05
PAC-1	CASP3	activator of procaspase-3	-0.153037	-3.98447	7.51394e-05
neuronal differentiation inducer III		induction of rat HCN cell differentiation as judged by induction of neuronal reporter neuroD activity	-0.15152	-3.94405	8.86632e-05
piperlongumine		natural product; modulator of ROS levels	-0.150345	-3.91277	0.000100676
mitomycin		DNA crosslinker	-0.148885	-3.87389	0.000117757
cytarabine hydrochloride		inducer of DNA damage	-0.148626	-3.86699	0.000121062
trametinib	MAP2K1;MAP2K2	inhibitor of MEK1 and MEK2	-0.14807	-3.8522	0.00012844
PHA-793887	CDK1;CDK2;CDK4;CDK5;CDK7;CDK9	inhibitor of cyclin-dependent kinases	-0.1476	-3.83972	0.000134999
BRD-K45681478		product of diversity oriented synthesis; screening hit	-0.145627	-3.78727	0.000166168
elocalcitol	VDR	agonist of vitamin D receptor	-0.143746	-3.7373	0.000202073
BRD-K88742110	HDAC8	inhibitor of HDAC8	-0.142162	-3.69528	0.000237805
BRD-K41597374		product of diversity oriented synthesis	-0.141531	-3.67852	0.000253649
BRD-K09344309		screening hit	-0.14078	-3.65862	0.00027375
cimetidine	HRH2	inhibitor of histidine receptor H2	-0.140618	-3.65432	0.000278285
BRD-K97651142		aphrocallistin derivative	-0.140239	-3.64428	0.000289152
ciclopirox	RRM1	substituted pyridone antimycotic; inhibitor of the iron-dependent enzyme ribonucleotide reductase	-0.138023	-3.58556	0.000361109
leptomycin B	XPO1	inhibitor of exportin 1	-0.137532	-3.57255	0.000379181
tipifarnib-P2	FNTA	inhibitor of farnesyltransferase	-0.136868	-3.55497	0.000404937
BI-2536	PLK1	inhibitor of polo-like kinase 1 (PLK1)	-0.13522	-3.51137	0.000476076
cerulenin	FASN;HMGCS1	inhibitor of fatty acid synthase; inhibitor of HMG-CoA synthase	-0.134629	-3.49574	0.000504316
epigallocatechin-3-monogallate		natural product	-0.13402	-3.47964	0.000535026
RO4929097	APH1A;NCSTN;PSEN1;PSENEN	inhibitor of gamma-secretase	-0.133205	-3.4581	0.000578844
SCH-529074	TP53	activator of mutant p53	-0.130205	-3.37886	0.000770568
OSI-930	KDR;KIT	inhibitor of c-KIT and VEGFR2	-0.128606	-3.33667	0.000895315
BRD-K33514849		screening hit	-0.128166	-3.32506	0.000932775
phloretin	SLC5A1	natural product; inhibitor of glucose uptake	-0.127886	-3.31766	0.000957421
PD318088	MAP2K1;MAP2K2	inhibitor of MEK1 and MEK2	-0.127258	-3.30112	0.00101473
brivanib	FLT1;KDR	inhibitor of VEGFR 1/2	-0.126256	-3.27469	0.0011129
HBX-41108	USP7	inhibitor of the deubiquitinase activity of USP7	-0.125064	-3.24327	0.00124102
RAF265	BRAF;KDR	ihibitor of VEGFR2 and BRAF	-0.124812	-3.23663	0.00126978
MK-2206	AKT1	inhibitor of AKT1	-0.122066	-3.16434	0.00162555
BMS-754807	IGF1R	inhibitor of insulin-like growth factor 1 receptor and insulin receptor	-0.1219	-3.15998	0.00164971
NVP-ADW742	IGF1R	inhibitor of insulin-like growth factor 1 receptor	-0.121249	-3.14284	0.0017479
NSC19630	WRN	inhibitor of Werner syndrome helicase activity	-0.121075	-3.13826	0.00177501
CAY10618	NAMPT	inhibitor of nicotinamide phosphoribosyltransferase	-0.120691	-3.12817	0.00183616
TW-37	BCL2;BCL2L1	inhibitor of BCL2 and BCL-xL	-0.119463	-3.09589	0.00204507
SB-743921	KIF11	inhibitor of kinesin 11	-0.119217	-3.08942	0.00208947
decitabine	DNMT1	inhibitor of DNA methyltransferase	-0.119027	-3.08442	0.00212442
COL-3		analog of tetracycline	-0.118691	-3.07559	0.0021874
methylstat	KDM3A;KDM4A;KDM4B;KDM4C;KDM4D	inhibitor of lysine specific demethylases	-0.118273	-3.06459	0.00226826
marinopyrrole A	MCL1	natural product; putative inhibitor of MCL1	-0.118124	-3.06069	0.00229763
BRD-K80183349	HDAC1;HDAC2	inhibitor of HDAC1 and HDAC2	-0.117905	-3.05494	0.00234153
GW-843682X	PLK1;PLK3	inhibitor of PLK1 and PLK3	-0.117385	-3.04126	0.00244897
bafilomycin A1	ATP6V0A1	inhibitor of the vacuolar-type H+-ATPase	-0.117317	-3.03947	0.00246339
BRD-K29313308	HDAC3	inhibitor of HDAC3	-0.116225	-3.01081	0.00270474
daporinad	NAMPT	inhibitor of nicotinamide phosphoribosyltransferase	-0.115672	-2.99629	0.00283508
NSC95397	CDC25A;CDC25B;CDC25C	inhibitor of cell division cycle 25 phosphatase (CDC25)	-0.1143	-2.96027	0.00318364
PF-750	FAAH	inhibitor of fatty acid amide hydrolase	-0.111575	-2.8888	0.00399358
AZ-3146	TTK	inhibitor of TTK protein kinase	-0.111049	-2.87499	0.00417011
BRD-A94377914	HDAC1;HDAC2;HDAC3;HDAC6;HDAC8	inhibitor of HDAC1, HDAC2, HDAC3, HDAC6, and HDAC8	-0.110383	-2.85755	0.00440332
SRT-1720	SIRT1	activator of sirtuin-1	-0.108674	-2.81277	0.00505727
GMX-1778	NAMPT	inhibitor of nicotinamide phosphoribosyltransferase	-0.108311	-2.80327	0.00520682
tosedostat	ANPEP;LAP3;NPEPPS	inhibitor of leucine aminopeptidase 3 (LAP), puromycin-sensitive aminopeptidase (PuSA), and aminopeptidase N	-0.108193	-2.80018	0.00525632
KPT185	XPO1	inhibitor of exportin 1	-0.107931	-2.79331	0.00536791
skepinone-L	MAPK14	inhibitor of p38 MAPK	-0.10793	-2.79329	0.00536833
BRD-K28456706	HNF4A	inhibitor of hepatocyte nuclear factor 4 alpha	-0.105689	-2.73462	0.00641232
MI-2	MEN1	binder of menin; inhibitor of menin-MLL fusion protein	-0.105595	-2.73218	0.00645955
obatoclax	BCL2;BCL2L1;MCL1	inhibitor of MCL1, BCL2, and BCL-xL	-0.105046	-2.7178	0.00674368
selumetinib	MAP2K1;MAP2K2	inhibitor of MEK1 and MEK2	-0.104854	-2.71277	0.00684574
cyanoquinoline 11	MAP3K8	inhibitor of MAP3K8; inhibitor of phosphorylated EGFR in cells	-0.104471	-2.70276	0.00705295
valdecoxib	PTGS2	inhibitor of cyclooxygenase-2 (COX2)	-0.104108	-2.69327	0.00725463
crizotinib	ALK;MET	inhibitor of c-MET and ALK	-0.103969	-2.68962	0.00733351
isoliquiritigenin		natural product	-0.103294	-2.67198	0.00772611
vincristine		inhibitor of mictrotubule assembly	-0.102907	-2.66187	0.00795931
ceranib-2	ACER1;ACER2;ACER3;ASAH1;ASAH2;ASAH2B	inhibitor of ceramidase activity	-0.102773	-2.65836	0.0080418
PDMP	UGCG	inhibitor of ceramide glucosyltransferase	-0.101718	-2.63077	0.00871731
isoevodiamine		natural product	-0.101624	-2.62832	0.00877965
YK 4-279	DHX9;ERG;ETV1	inhibitor of RNA helicase A (RHA) binding to EWS-FLI1; inhibitor of ERG and ETV1 activity	-0.1015	-2.62509	0.0088626
BRD-K35604418	MCL1	inhibitor of MCL1	-0.100801	-2.60682	0.00934442
Merck60	HDAC1;HDAC2	inhibitor of HDAC1 and HDAC2	-0.100486	-2.59859	0.00956915
omacetaxine mepesuccinate		inhibitor of protein translation by preventing protein elongation	-0.100015	-2.5863	0.00991352
BRD1812		screening hit	-0.0980277	-2.5344	0.0114934
gemcitabine	CMPK1;RRM1;TYMS	inhibitor of DNA replication; inhibitor of ribonucleotide reductase, thymidylate synthetase, and cytidine monophosphate (UMP-CMP) kinase	-0.0979947	-2.53353	0.0115215
gossypol	BCL2;BCL2L1;LDHA;LDHB;LDHC	inhibitor of lactate dehydrogenase; inhibitor of BCL2 family members	-0.0975962	-2.52313	0.0118645
BIX-01294	EHMT2	inhibitor of G9a histone methyltransferase	-0.0971361	-2.51112	0.0122718
WP1130	UCHL5;USP14;USP5;USP9X	inhibitor of the deubiquitinase activity of USP9X, USP5, USP14, and UCH37	-0.0969401	-2.50601	0.0124491
BRD-K61166597		inhibitor of HDAC1 and HDAC2	-0.0965878	-2.49682	0.0127733
apicidin	HDAC1;HDAC2;HDAC3;HDAC6;HDAC8	inhibitor of HDAC1, HDAC2, HDAC3, HDAC6, and HDAC8	-0.0965439	-2.49567	0.0128143
SB-225002	CXCR2	inhibitor of chemokine receptor 2	-0.0960844	-2.48368	0.0132495
FSC231	PICK1	inhibitor of PDZ domain of protein interacting with PRKCA 1 (PICK1)	-0.0958527	-2.47764	0.0134739
LY-2183240	FAAH	inhibitor of fatty acid amide hydrolase; inhibitor of anandamide uptake	-0.0924743	-2.38954	0.0171482
SU11274	MET	inhibitor of MET	-0.0918085	-2.37219	0.0179677
topotecan	TOP1	inhibitor of topoisomerase I	-0.0917386	-2.37037	0.0180557
KX2-391	SRC	peptide mimetic; inhibitor of SRC activity in cells	-0.09169	-2.36911	0.0181172
MG-132	PSMB1;PSMB2;PSMB5;PSMD1;PSMD2	inhibitor of the proteosome	-0.0913308	-2.35974	0.0185768
JQ-1	BRDT	inhibitor of bromodomain (BRD) and extra-C terminal domain (BET) proteins	-0.0886186	-2.28911	0.0223872
narciclasine	RHOA	activates cellular activity of RhoA; modulator of Rho/Rho kinase/LIM kinase/cofilin signaling	-0.0878307	-2.26859	0.0236142
LRRK2-IN-1	DCLK1;LRRK2	inhibitor of leucine-rich repeat kinase 2; inhibitor of doublecortin-like kinase	-0.0876415	-2.26367	0.0239173
BRD-K70511574	PLK1	inhibitor of polo-like kinase 1 (PLK1)	-0.0873141	-2.25515	0.0244499
chlorambucil		DNA alkylator	-0.0867817	-2.24129	0.0253378
WZ4002	EGFR	inhibitor of EGFR targeting T790M resistance	-0.0864103	-2.23163	0.0259735
GSK525762A	BRD2;BRD3;BRD4	inhibitor of bromodomain (BRD) and extra-C terminal domain (BET) proteins	-0.0853132	-2.20309	0.0279324
ABT-737	BCL2;BCL2L1;BCL2L2	inhibitor of BCL2, BCL-xL, and BCL-W	-0.0851589	-2.19907	0.0282179
RITA	MDM2;TP53	inhibitor of p53-MDM2 interaction	-0.0849855	-2.19456	0.0285417
MST-312	TERT	inhibitor of telomerase reverse transcriptase	-0.0834095	-2.15358	0.0316336
HLI 373	MDM2	inhibitor of MDM2	-0.0830259	-2.1436	0.0324284
BRD-M00053801	BCL2	inhibitor of BCL2	-0.0826762	-2.13451	0.0331676
sotrastaurin	PRKCB	inhibitor of protein kinase C beta	-0.0813397	-2.09978	0.0361264
istradefylline	ADORA2A	antagonist of the adenosine A2A receptor	-0.0811375	-2.09452	0.0365932
RG-108	DNMT1	inhibitor of DNA methyltransferase	-0.0804836	-2.07753	0.0381374
brefeldin A	ARF1	modulator of ADP-ribosylation factor 1; inhibitor of protein translocation from ER to Golgi	-0.078622	-2.02917	0.0428401
NSC 74859	STAT3	inhibitor of STAT3	-0.0781966	-2.01813	0.0439808
I-BET151	BRD2;BRD3;BRD4	inhibitor of bromodomain (BRD) and extra-C terminal domain (BET) proteins	-0.0776507	-2.00395	0.045482
tipifarnib-P1	FNTA	inhibitor of farnesyltransferase	-0.0774805	-1.99953	0.0459587
BRD-K24690302	HDAC1	inhibitor of HDAC1	-0.0773523	-1.99621	0.0463205
Ko-143	ABCG2	inhibitor of breast cancer resistance protein multidrug transporter (BCRP)	-0.0765278	-1.9748	0.0487057
alisertib	AURKA;AURKB	inhibitor of aurora kinases A and B	-0.0761405	-1.96475	0.049861
procarbazine		inducer of DNA damage	-0.0755739	-1.95004	0.0515926
GSK461364	PLK1	inhibitor of polo-like kinase 1 (PLK1)	-0.0755398	-1.94916	0.0516984
VX-680	AURKA;AURKB;AURKC	inhibitor of aurora kinases	-0.074701	-1.92739	0.0543581
SNS-032	CDK16;CDK17;CDK2;CDK7;CDK9;CDKL5	inhibitor of cyclin-dependent kinases	-0.0738065	-1.90419	0.0573189
tubastatin A	HDAC6	inhibitor of tubulin deacetylase activity of HDAC6	-0.0735333	-1.8971	0.0582495
ML031	S1PR2	inhibitor of sphingosine 1-phosphate receptor 2	-0.0735217	-1.8968	0.0582893
teniposide	TOP2A;TOP2B	inhibitor of topoisomerase II	-0.0728927	-1.88049	0.0604807
pevonedistat	NAE1	inhibitor of Nedd-8 activating enzyme	-0.0726656	-1.8746	0.0612885
IU1	USP14	inhibitor of the deubiquitinase activity of USP14	-0.0718883	-1.85444	0.0641211
STF-31	NAMPT	inhibitor of nicotinamide phosphoribosyltransferase	-0.071795	-1.85202	0.0644683
CHM-1		inhibitor of tubulin polymerization	-0.0702671	-1.81241	0.0703763
avrainvillamide	NPM1	natural product; inhibitor of nucleophosmin	-0.069672	-1.79698	0.0727942
BIRB-796	MAPK11;MAPK11;MAPK14	inhibitor of p38 MAPK	-0.0695453	-1.7937	0.0733174
trifluoperazine	DRD2	antagonist of dopamine receptor D2	-0.0688413	-1.77546	0.0762821
CIL70		screening hit	-0.0684774	-1.76603	0.0778524
ML311	MCL1	inhibitor of MCL1	-0.0684419	-1.7651	0.0780072
SMER-3	CUL1;SKP1	inhibitor of E3-ubiquitin ligase	-0.0679072	-1.75125	0.0803657
etoposide	TOP2A	inhibitor of topoisomerase II	-0.0672413	-1.734	0.0833836
CD-437	RARG	agonist of retinoic acid receptor gamma	-0.0669885	-1.72745	0.0845529
FQI-2		inhibitor of LSF1-mediated transcription	-0.0669498	-1.72645	0.084733
fingolimod	S1PR1	inhibitor of sphingosine 1-phosphate receptor	-0.0665637	-1.71645	0.0865477
EX-527	SIRT1	inhibitor of sirtuin 1	-0.066369	-1.7114	0.0874749
BMS-345541	IKBKB	inhibitor of IKK-2	-0.0643056	-1.65797	0.0977964
AZD7545	PDK2	inhibitor of pyruvate dehydrogenase kinase 2	-0.0630825	-1.62631	0.104359
BRD-K51490254	HDAC6;HDAC8	inhibitor of HDAC6 and HDAC8	-0.0621702	-1.6027	0.109478
spautin-1	USP10;USP13	inhibitor of the deubiquitinase activity of USP13 and USP10	-0.0621063	-1.60105	0.109844
linifanib	FLT1;FLT3;KDR	inhibitor of VEGFRs	-0.0618519	-1.59446	0.11131
ETP-46464	ATM;ATR	inhibitor of serine/threonine-protein kinase ATR	-0.0613309	-1.58098	0.11436
NVP-231	CERK	inhibitor of ceramide kinase	-0.0608293	-1.568	0.117358
MLN2238	PSMB5	inhibitor of 20S proteasome at the chymotrypsin-like proteolytic (beta-5) site	-0.0593765	-1.53042	0.12639
BRD-K66453893		product of diversity oriented synthesis	-0.0589005	-1.51811	0.129465
ML029		inhibitor of antigen receptor-mediated NFkappaB activity	-0.0586862	-1.51256	0.130868
bortezomib	PSMB1;PSMB2;PSMB5;PSMD1;PSMD2	inhibitor of 26S proteasome	-0.0585762	-1.50972	0.131592
GDC-0941	PIK3CA;PIK3CB;PIK3CD;PIK3CG	inhibitor of PI3K kinase activity	-0.0585112	-1.50804	0.132021
temsirolimus	MTOR	inhibitor of mTOR	-0.0583195	-1.50308	0.133295
curcumin		natural product; modulator of ROS; modulator of NF-kappa-B signaling	-0.0577181	-1.48753	0.137351
MK-1775	WEE1	inhibitor of WEE1	-0.0575472	-1.48311	0.138521
PLX-4720	BRAF	inhibitor of BRAF	-0.0568076	-1.46399	0.143672
AA-COCF3	FAAH;PLA2G4A;PLA2G4B;PLA2G4C;PLA2G4D	inhibitor of cytosolic phospholipase A2; inhibitor of fatty acid amide hydrolase	-0.0566287	-1.45936	0.14494
darinaparsin		inducer of ROS; inhibitor of microtubule assembly	-0.0564093	-1.45369	0.146506
16-beta-bromoandrosterone		dehydroepiandrosterone (DHEA) analog	-0.0561695	-1.44749	0.148233
StemRegenin 1	AHR	inhibitor of aryl hydrocarbon receptor	-0.0561222	-1.44627	0.148575
BRD-A02303741	DOT1L	inhibitor of histone methyltransferases	-0.0556263	-1.43345	0.152202
NSC48300	TASP1	inhibitor of threonine endopeptidase taspase 1	-0.0554885	-1.42989	0.153221
SKI-II	SPHK1	inhibitor of sphingosine kinase 1	-0.0554627	-1.42922	0.153413
AT13387	HSP90AA1	inhibitor of HSP90	-0.0548741	-1.41401	0.15783
968	GLS	inhibitor of glutaminase	-0.0546955	-1.40939	0.15919
SR-II-138A	EIF4A2;EIF4E;EIF4G1	silvestrol analog; inhibits translation by modulating the eIF4F complex	-0.0545648	-1.40601	0.16019
BRD-K75293299		product of diversity oriented synthesis	-0.0543956	-1.40164	0.161492
BRD-A71883111	IDH1	putative inhibitor of IDH1 R132H	-0.0541003	-1.39401	0.163783
niclosamide	STAT3	inhibitor of STAT3 signaling	-0.0537661	-1.38537	0.166406
tigecycline		analog of tetracycline	-0.0537005	-1.38368	0.166924
BRD-K26531177		analog of the natural product piperlongumine	-0.0531725	-1.37003	0.171141
ouabain	ATP1A1;ATP1A2;ATP1A3;ATP1A4;ATP1B1;ATP1B2;ATP1B3;ATP1B4	cardiac glycoside; inhibitor of the Na+/K+-ATPase	-0.0527398	-1.35885	0.174656
rigosertib	PIK3CA;PIK3CB;PLK1	inhibitor of polo-like kinase 1; inhibitor of PI3K catalytic subunits alpha and beta	-0.0524806	-1.35216	0.176787
KU 0060648	PRKDC	inhibitor of DNA-dependent protein kinase	-0.0523094	-1.34773	0.178205
ML050	GPER1	antagonist of GPR30	-0.0520881	-1.34202	0.180051
methotrexate	DHFR	inhibitor of dihydrofolate reductase	-0.0520369	-1.34069	0.18048
BRD1835	EZH2	product of diversity oriented synthesis; screening hit	-0.051128	-1.31721	0.188223
BYL-719	PIK3CA	inhibitor of PI3K catalytic subunit alpha	-0.0511261	-1.31716	0.188239
BRD-K85133207	HDAC1	inhibitor of HDAC1	-0.0510806	-1.31599	0.188634
QW-BI-011	EHMT2	inhibitor of G9a histone methyltransferase	-0.050819	-1.30923	0.19091
OSI-027	MTOR	inhibitor of mTORC1 and mTORC2	-0.0505987	-1.30354	0.192843
triptolide		natural product; inhibitor of RNA polymerase II	-0.0504232	-1.29901	0.194393
BRD6340		screening hit	-0.0499525	-1.28685	0.198595
docetaxel		inhibitor of microtubule assembly	-0.0498575	-1.2844	0.199451
ibrutinib	BTK	inhibitor of Bruton's tyrosine kinase	-0.0498383	-1.2839	0.199625
abiraterone	CYP17A1	inhibitor of 17 alpha-hydroxylase and C17,20 lyase	-0.0495802	-1.27724	0.201966
tretinoin	RARA;RARB;RARG	agonist of retinoid acid receptors	-0.0493913	-1.27236	0.203692
manumycin A	FNTA;FNTB	inhibitor of RAS farnesyltransferase	-0.0492356	-1.26834	0.205123
BRD-K09587429		product of diversity oriented synthesis	-0.0488374	-1.25806	0.208815
L-685458	APH1A;NCSTN;PSEN1;PSENEN	inhibitor of gamma-secretase	-0.0482627	-1.24322	0.214228
BRD-K34485477		product of diversity oriented synthesis	-0.0478493	-1.23254	0.218184
lapatinib	EGFR;ERBB2	inhibitor of EGFR and HER2	-0.0474271	-1.22164	0.222277
UNC0638	EHMT1;EHMT2	inhibitor of EHMT2 and GLP methyltransferase	-0.046981	-1.21013	0.226662
nilotinib	ABL1;BCR;KIT	inhibitor of ABL1, BCR, and c-KIT	-0.046396	-1.19503	0.232504
parbendazole		inhibitor of microtubule assembly	-0.0461772	-1.18938	0.234717
Ch-55	RARA;RARB;RARG	agonist of retinoid acid receptors	-0.0458466	-1.18085	0.238088
afatinib	EGFR;ERBB2	inhibitor of EGFR and HER2	-0.0456104	-1.17475	0.240518
CR-1-31B	EIF4A2;EIF4E;EIF4G1	silvestrol analog; inhibits translation by modulating the eIF4F complex	-0.0450553	-1.16042	0.246295
cyclophosphamide		DNA alkylator	-0.0445923	-1.14847	0.251188
Mdivi-1	DNM1	inhibitor of dynamin 1; inhibitor of mitrochondrial division inhibitor	-0.0437606	-1.12701	0.260145
BRD-K16147474		product of diversity oriented synthesis	-0.0427551	-1.10107	0.271267
KU-60019	ATM	inhibitor of ataxia telangiectasia mutated (ATM)	-0.0413768	-1.06551	0.287034
N9-isopropylolomoucine	CCNB1;CDK1;CDK5;CDK5R1	inhibitor of CDK1/cyclin B and CDK5/p35 complexes	-0.0413407	-1.06458	0.287454
BRD8958	EP300	inhibitor of E1A binding protein p300	-0.0413401	-1.06456	0.287461
tamoxifen	ESR1;ESR2	modulator of estrogen receptors	-0.0411271	-1.05907	0.289954
BRD-K30019337		product of diversity oriented synthesis	-0.0408218	-1.05119	0.293553
fulvestrant	ESR1;GPER1	antagonist of the estrogen receptor	-0.0407856	-1.05026	0.293982
CIL55A		screening hit	-0.0403377	-1.03871	0.29932
BRD-K13999467		product of diversity oriented synthesis	-0.0397763	-1.02423	0.306101
BRD-K99006945		screening hit	-0.0395202	-1.01762	0.309228
BRD9876		screening hit	-0.0391597	-1.00833	0.313666
SN-38	TOP1	metabolite of irinotecan; inhibitor of topoisomerase I	-0.0374773	-0.964944	0.334925
necrostatin-1	RIPK1	inhibitor of receptor-interacting protein kinase 1; inhibitor of the necroptosis cell death pathway	-0.0367289	-0.94565	0.344672
erismodegib		screening hit	-0.0367257	-0.945566	0.344715
tacrolimus	PPP3CA;PPP3CB;PPP3CC;PPP3R1;PPP3R2	inhibitor of calcineurin	-0.0367048	-0.945028	0.344989
BIBR-1532	TERT	inhibitor of telomerase reverse transcriptase	-0.0366627	-0.943943	0.345543
NVP-TAE684	ALK	inhibitor of ALK and ALK-NPM fusion protein	-0.0356526	-0.917903	0.359004
betulinic acid		natural product; inhibitor of specificity protein 1 transcription factor in cells	-0.0353077	-0.909011	0.363675
pitstop2	CLTA;CLTB;CLTC;CLTCL1	inhibitor of clathrin and clathrin-independent endocytosis	-0.0352353	-0.907145	0.36466
palmostatin B	LYPLA1	inhibitor of acyl-protein thioesterase 1	-0.0347928	-0.895739	0.370718
nakiterpiosin		natural product; inhibitor of microtubule assembly	-0.0342222	-0.881032	0.378621
BRD-K78574327		product of diversity oriented synthesis	-0.0341327	-0.878725	0.379869
PF-543	SPHK1	inhibitor of sphingosine kinase-1	-0.0340463	-0.876497	0.381078
BRD-K55116708		product of diversity oriented synthesis; inhibitor of leukemic stem cells	-0.0332285	-0.855421	0.392628
BRD-K42260513	EZH2	inhibitor of enhancer of zeste polycomb repressive complex 2 subunit	-0.0332186	-0.855165	0.392769
neratinib	EGFR;ERBB2	inhibitor of EGFR and HER2	-0.0326262	-0.839897	0.401269
NPC-26		induces cell death through a non-apoptotic, mitochondrial-dependent mechanism	-0.0325314	-0.837455	0.402639
masitinib	KIT;PDGFRA;PDGFRB	inhibitor of c-KIT, PDGFRA, and PDGFRB	-0.0321042	-0.826445	0.408849
semagacestat	APH1A;NCSTN;PSEN1;PSENEN	inhibitor of gamma-secretase	-0.0305731	-0.786995	0.431567
GANT-61		inhibitor of hedgehog signaling pathway	-0.0302877	-0.779641	0.435881
3-Cl-AHPC	NR0B2	binder of nuclear receptor SHP	-0.0299794	-0.771698	0.440569
GSK1059615	MTOR;PIK3CA;PIK3CB;PIK3CD;PIK3CG	inhibitor of PI3K and mTOR kinase activity	-0.0298873	-0.769324	0.441975
parthenolide		natural product; modulator of ROS; modulator of NF-kappa-B signaling	-0.0297415	-0.765569	0.444206
navitoclax	BCL2;BCL2L1;BCL2L2	inhibitor of BCL2, BCL-xL, and BCL-W	-0.0295455	-0.760519	0.447215
purmorphamine	SMO	activator of smoothened receptor	-0.0292331	-0.752471	0.452035
BRD-K11533227	HDAC1;HDAC2	inhibitor of HDAC1 and HDAC2	-0.0289584	-0.745393	0.456298
B02	RAD51	inhibitor of RAD51	-0.0288784	-0.743333	0.457544
BRD-K66532283	HDAC1;HDAC2	inhibitor of HDAC1 and HDAC2	-0.0278153	-0.715948	0.474276
ML006	S1PR3	agonist of sphingosine 1-phosphate receptor 3	-0.0277973	-0.715484	0.474562
BRD-K52037352		product of diversity oriented synthesis	-0.0271627	-0.699137	0.484712
fluorouracil	TYMS	pyrimidine analog; inhibitor of thymidylate synthase	-0.0266425	-0.685737	0.493119
clofarabine		inducer of DNA damage	-0.0252691	-0.650364	0.515682
FGIN-1-27	TSPO	activator of peripheral benzodiazepine receptor/translocator protein	-0.0249673	-0.642593	0.520711
pandacostat	HDAC1;HDAC2;HDAC3;HDAC6;HDAC8	inhibitor of HDAC1, HDAC2, HDAC3, HDAC6, and HDAC8	-0.0249479	-0.642094	0.521034
bardoxolone methyl		electrophilic inducer of the NFE2L2-KEAP1 pathway	-0.0248664	-0.639993	0.522398
KU-0063794	MTOR	inhibitor of mTOR	-0.0245583	-0.632061	0.527565
BRD-K64610608		product of diversity oriented synthesis; screening hit	-0.0245547	-0.631968	0.527626
gefitinib	AKT1;EGFR	inhibitor of EGFR and AKT1	-0.024384	-0.627573	0.5305
olaparib	PARP1;PARP2	inhibitor of poly (ADP-ribose) polymerase 1 and 2	-0.0238568	-0.613994	0.53943
regorafenib	BRAF;KDR;KIT;RET	inhibitor of BRAF, RET, KIT, and VEGFR2	-0.0222635	-0.572967	0.566862
sitagliptin	DPP4	inhibitor of dipetidyl peptidase-4	-0.0221155	-0.569156	0.569443
BRD-K34099515		screening hit	-0.0220627	-0.567798	0.570365
itraconazole		anti-fungal agent; inhibitor of hedgehog signaling pathway	-0.0220448	-0.567337	0.570678
PLX-4032	BRAF	inhibitor of BRAF	-0.0217974	-0.560967	0.57501
BRD-K50799972		product of diversity oriented synthesis	-0.0216938	-0.5583	0.576828
AZD1480	JAK1;JAK2	inhibitor of Janus kinases 1 and 2	-0.0196898	-0.506705	0.612531
CIL41		screening hit	-0.0193998	-0.499238	0.617778
importazole	KPNB1	inhibitor of importin	-0.0192817	-0.496198	0.61992
tanespimycin	HSP90AA1	inhibitor of HSP90	-0.0190149	-0.489331	0.624769
MK-0752	APH1A;NCSTN;PSEN1;PSENEN	inhibitor of gamma-secretase	-0.0188594	-0.485328	0.627605
NVP-BSK805	JAK2	inhibitor of Janus kinase 2	-0.0185947	-0.478512	0.632444
Compound 1541A	CASP3;CASP6;CASP7	activators of executioner procaspases 3, 6, and 7	-0.0182878	-0.470612	0.638072
sirolimus	MTOR	inhibitor of mTOR	-0.0176283	-0.453634	0.650241
bendamustine		DNA alkylator	-0.017383	-0.44732	0.65479
cucurbitacin I		natural product; modulator of NFKB1 and STAT3 signaling	-0.0173019	-0.445233	0.656297
BRD-K19103580		product of diversity oriented synthesis	-0.0168695	-0.434104	0.664354
ML239		ML239; inhibitor of breast cancer stem cell proliferation	-0.0164968	-0.42451	0.671332
DBeQ	VCP	inhibitor of p97 in cells	-0.0163653	-0.421126	0.6738
NSC23766	RAC1;TIAM1;TRIO	inhibitor of RAC1-GEF interaction; prevents Rac1 activation by Rac-specific guanine nucleotide exchange factors (GEFs) TrioN and Tiam1	-0.0155999	-0.401423	0.688238
ABT-199	BCL2	inhibitor of BCL2	-0.0152971	-0.393631	0.693981
BRD4132		screening hit	-0.0149741	-0.385317	0.700127
paclitaxel		inhibitor of microtubule assembly	-0.0148683	-0.382593	0.702144
GSK4112	NR1D1	antagonist of Rev-ErbAalpha	-0.0144838	-0.372699	0.709492
myricetin		flavonoid antioxidant	-0.0144821	-0.372654	0.709525
CI-976	ACAT1	inhibitor of acetyl-CoA acetyltransferase I	-0.0139655	-0.359358	0.719442
hyperforin	TRPC6	agonist of calcium-permeable ion channels	-0.0138524	-0.356447	0.721619
AM-580	RARA	agonist of retinoic acid receptor alpha	-0.013822	-0.355665	0.722204
sorafenib	BRAF;FLT3;KDR;RAF1	inhibitor of BRAF, CRAF, and VEGFR2	-0.0133471	-0.343443	0.731374
LY-2157299	TGFBR1	inhibitor of the transforming growth factor beta type 1 receptor	-0.0132701	-0.341462	0.732864
WZ8040	EGFR	inhibitor of EGFR targeting T790M resistance	-0.012532	-0.322467	0.747201
PYR-41	UBA1	inhibitor of ubiquitin-activating enzyme in cells	-0.0116601	-0.300028	0.76425
axitinib	FLT1;FLT3;KDR;KIT;PDGFRA;PDGFRB	inhibitor of VEGFRs, c-KIT, and PDGFR alpha and beta	-0.0114529	-0.294694	0.76832
SNX-2112	HSP90AA1;HSP90B1	inhibitor of HSP90alpha and HSP90beta	-0.0113739	-0.292662	0.769873
triazolothiadiazine	PDE4A;PDE4B;PDE4D	inhibitor of phosphdiesterase 4A/B/D	-0.0104818	-0.269706	0.78747
CCT036477		inhibitor of WNT signaling by blocking beta-catenin transcription	-0.0102868	-0.264686	0.791333
necrostatin-7		inhibitor of necroptosis	-0.0102225	-0.263033	0.792607
BMS-195614	RARA;RARB;RARG	antagonist of retinoic acid receptors	-0.0094066	-0.242037	0.808827
AZD8055	MTOR	inhibitor of mTOR	-0.00931482	-0.239675	0.810657
bexarotene	RXRA;RXRB;RXRG	inhibitor of retinoid X receptors	-0.00871882	-0.224338	0.822563
WAY-362450	NR1H4	agonist of farnesoid X receptor	-0.00828509	-0.213177	0.831254
TPCA-1	IKBKB	inhibitor of IKK-2	-0.00697157	-0.179378	0.857695
BRD-K37390332		product of diversity oriented synthesis	-0.00684506	-0.176123	0.860251
BRD-K48334597		product of diversity oriented synthesis	-0.00601048	-0.154649	0.877145
veliparib	PARP1;PARP2	inhibitor of poly (ADP-ribose) polymerase 1 (PARP1) and 2 (PARP2)	-0.00402167	-0.103476	0.917617
PD 153035	EGFR	inhibitor of EGFR	-0.00369244	-0.0950048	0.92434
TG-100-115	PIK3CD;PIK3CG	inhibitor of PI3K catalytic subunits delta and gamma	-0.00326261	-0.0839452	0.933125
BRD-K02492147		product of diversity oriented synthesis	-0.00317301	-0.08164	0.934958
BRD-K17060750		product of diversity oriented synthesis	-0.00177065	-0.0455577	0.963677
thalidomide	CRBN	immunomodulatory drug; binder of cereblon	-0.000837071	-0.0215373	0.982824
ML203	PKM	activator of muscle pyruvate kinase (PKM2)	-0.000687603	-0.0176916	0.98589
CAY10594	PLD2	inhibitor of phospholipase D2	0.000449571	0.0115672	0.990774
SB-431542	TGFBR1	inhibitor of the transforming growth factor beta type 1 receptor	0.00102401	0.026347	0.978988
BRD-K04800985		product of diversity oriented synthesis	0.00184922	0.0475793	0.962066
NVP-BEZ235	MTOR;PIK3CA;PIK3CB;PIK3CD;PIK3CG	inhibitor of PI3K and mTOR kinase activity	0.00266431	0.0685512	0.945368
BRD-K27986637		product of diversity oriented synthesis; screening hit	0.00348999	0.0897957	0.928477
ZSTK474	PIK3CB;PIK3CD;PIK3CG	inhibitor of PI3K catalytic subunits beta, delta, and gamma	0.00353769	0.0910229	0.927502
SJ-172550	MDM2;TP53	inhibitor of p53-MDM2 interaction	0.00431977	0.111146	0.911534
myriocin	SPTLC1;SPTLC2;SPTLC3	inhibitor of serine palmitoyltransferase	0.00452446	0.116413	0.907361
PI-103	MTOR;PIK3CA;PIK3CB;PIK3CD;PIK3CG;PRKDC	inhibitor of DNA-PK, PI3K p110 delta, mTORC1, and catalytic subunits of PI3K	0.00453821	0.116766	0.907081
salermide	SIRT1;SIRT2	inhibitor of sirtuin 1 and sirtuin 2	0.00492415	0.126697	0.899219
BRD-K71781559		screening hit	0.00521336	0.134138	0.893334
KH-CB19	CLK1;CLK4	inhibitor of CDC2-like kinases 1 and 4	0.00590577	0.151954	0.879269
isonicotinohydroxamic acid	HDAC6	inhibitor of HDAC6	0.0062248	0.160163	0.872801
Ki8751	KDR;KIT;PDGFRA	inhibitor of VEGFR2, c-KIT, and PDGFRA	0.00692223	0.178109	0.858692
NSC632839	USP13;USP5	inhibitor of ubiquitin isopeptidase	0.00710436	0.182795	0.855015
lenvatinib	FLT1;FLT3;KDR;KIT;PDGFRA;PDGFRB	inhibitor of VEGFRs, c-KIT, and PDGFR alpha and beta	0.00730784	0.188031	0.85091
erlotinib	EGFR;ERBB2	inhibitor of EGFR and HER2	0.00752921	0.193727	0.846449
JW-55	TNKS	inhibitor of tankyrase	0.00893634	0.229935	0.818213
PF-4800567 hydrochloride	CSNK1D;CSNK1E	inhibitor of casein kinase isoforms delta and epsilon	0.00957858	0.246462	0.805401
BMS-536924	IGF1R;INSR	inhibitor of insulin-like growth factor 1 receptor (IGF1R) and insulin receptor (INSR)	0.0102291	0.263201	0.792478
BRD-K90370028		screening hit	0.010329	0.265774	0.790496
PF-573228	PTK2	inhibitor of focal adhesion kinase	0.0108729	0.279769	#NUM!
PRL-3 inhibitor I	PTP4A3	inhibitor of phosphatase of regenerating liver-3 (PRL3)	0.0112493	0.289457	0.772323
BEC	ARG1;ARG2	inhibitor of arginase I and II	0.0112961	0.290659	0.771403
SID 26681509	CTSL1	inhibitor of cathepsin L	0.0113082	0.29097	0.771165
R428	AXL	inhibitor of the tyrosine-protein kinase receptor UFO	0.0116651	0.300156	0.764152
MI-1	MEN1	binder of menin; inhibitor of menin-MLL fusion protein	0.0123592	0.318019	0.750571
etomoxir	CPT1A	inhibitor of carnitine palmitoyltransferase	0.013383	0.344367	0.73068
sunitinib	FLT1;FLT3;KDR;KIT;PDGFRA;PDGFRB	inhibitor of VEGFRs, c-KIT, and PDGFR alpha and beta	0.0135809	0.349459	0.726856
VU0155056	PLD1;PLD2	inhibitor of phospholipase D1/D2	0.0136249	0.350593	0.726006
vandetanib	EGFR;KDR	inhibitor of VEGFR2 and EGFR	0.0136695	0.351741	0.725144
BRD-K63431240		product of diversity oriented synthesis; screening hit	0.0154227	0.396865	0.691595
YM-155	BIRC5	inhibitor of survivin expression	0.0159595	0.410681	0.68144
HC-067047	TRPV4	inhibitor of cation channel TRPV4	0.0161841	0.416461	0.677208
FQI-1		inhibitor of LSF1-mediated transcription	0.0182934	0.470757	0.63797
KW-2449	AURKA;FLT3	inhibitor of FLT3 and AURKA	0.0188329	0.484644	0.628089
BRD-K96431673		product of diversity oriented synthesis	0.0189098	0.486623	0.626686
ELCPK		screening hit	0.0189206	0.486902	0.626489
UNC0321	EHMT2	inhibitor of G9a histone methyltransferase	0.0190397	0.489967	0.624319
zebularine	DNMT1	inhibitor of DNA methyltransferases	0.0194626	0.500856	0.616639
NSC30930	SRD5A2	inhibitor of steroid 5-alpha reductase	0.019977	0.514097	0.607356
foretinib	KDR;MET	inhibitor of MET and VEGFR2	0.0202451	0.521001	0.60254
BRD-K41334119		product of diversity oriented synthesis	0.0204182	0.525456	0.599443
O-6-benzylguanine	MGMT	inhibitor of O(6)-alkylguanine DNA alkyltransferases	0.0207531	0.534078	0.593467
canertinib	EGFR;ERBB2	inhibitor of EGFR and HER2	0.0208791	0.537322	0.591226
nelarabine	POLA1	deoxyguanosine analog; inhibitor of DNA synthesis	0.0215276	0.554019	0.579753
CD-1530	RARG	agonist of retinoic acid receptor gamma	0.022664	0.583281	0.559903
sildenafil	PDE5A	inhibitor of phosphodiesterase 5A	0.0234943	0.604661	0.545611
KU-55933	ATM	inhibitor of ataxia telangiectasia mutated (ATM)	0.0241125	0.620579	0.535091
temozolomide		DNA alkylator	0.0251118	0.646315	0.5183
AZD4547	FGFR1;FGFR2;FGFR3	inhibitor of fibroblast growth factor receptors	0.0252442	0.649723	0.516096
BRD-K86535717		product of diversity oriented synthesis	0.0255406	0.657357	0.51118
JW-480	NCEH1	inhibitor of serine hydrolase enzyme NCEH	0.0258257	0.664701	0.506473
compound 1B		screening hit	0.0258466	0.665239	0.506129
TG-101348	JAK2	inhibitor of Janus kinase 2	0.0265279	0.682785	0.494982
VAF-347	AHR	inhibitor of aryl hydrocarbon receptor	0.029361	0.755765	0.450059
BRD-K02251932		product of diversity oriented synthesis	0.0294938	0.759187	0.448011
dexamethasone	NR3C1	agonist of glucocorticoid receptor	0.0300998	0.7748	0.438734
JW-74		inhibitor of WNT signaling	0.0305356	0.786028	0.432132
AGK-2	SIRT2	inhibitor of sirtuin 2	0.0307086	0.790485	0.429528
PF-184	IKBKB	inhibitor of IKK-2	0.031833	0.819458	0.41282
AC55649	RARB	agonist of retinoic acid receptor beta	0.0320196	0.824267	0.410085
BRD-K84807411		product of diversity oriented synthesis	0.0323187	0.831974	0.405724
quizartinib	FLT3	inhibtor of VEGFR3	0.032656	0.840667	0.400838
PIK-93	PIK3CG	inhibitor of PI3K catalytic subunit gamma	0.0327178	0.842258	0.399948
QS-11	ARFGAP1	inhibitor of GTPase activating protein of ARF 1 (ARFGAP1)	0.0336439	0.866126	0.386735
BRD-K51831558	EZH2	inhibitor of enhancer of zeste polycomb repressive complex 2 subunit	0.0336707	0.866816	0.386357
SZ4TA2	BCL2L1	inhibitor of BCL-xL	0.0337329	0.86842	0.385479
ML258	BCL2L10	inhibitor of BIM-BCL-B interaction	0.0344577	0.887102	0.375346
ciclosporin	PPID	inhibitor of calcineurin by binding to cyclophilin D	0.0350338	0.901952	0.367411
silmitasertib	CSNK2A1;CSNK2A2	inhibitor of casein kinase 2	0.0362087	0.932238	0.351553
nintedanib	FGFR1;FGFR2;FGFR3;FLT1;FLT3;KDR;PDGFRA;PDGFRB	inhibitor of c-KIT, VEGFRs, PDGFRs, and FGFRs	0.0363516	0.935922	0.349655
cediranib	FLT1;FLT4;KDR	inhibitor of VEGFRs	0.0373296	0.961138	0.336834
ML334 diastereomer	KEAP1;NFE2L2	inhibitor of KEAP1-NFE2L2 protein-protein interaction	0.0373452	0.96154	0.336632
SR1001	RORA;RORC	synthetic ROR ligand; suppressor of TH17 differentiation	0.0384366	0.989682	0.322691
BMS-270394	RARG	antagonist of retinoic acid receptor gamma	0.0384747	0.990663	0.322212
lomeguatrib	MGMT	inhibitor of methylguanine-DNA methyltransferase	0.0401766	1.03455	0.301255
C6-ceramide	MAPK1;PPP2CA;UGCG	inhibitor of glucosylceramide synthase; activator of MAP kinase (ERK); stimulator of protein phosphatase 2A	0.0402249	1.0358	0.300674
bosutinib	ABL1;SRC	inhibitor of SRC and ABL1	0.0404066	1.04049	0.298494
pazopanib	FLT1;FLT3;KDR;KIT;PDGFRB	inhibitor of VEGFRs, c-KIT, and PDGFRB	0.0409004	1.05322	0.292623
BRD-K29086754		product of diversity oriented synthesis	0.0428609	1.1038	0.270082
BRD-K27224038		product of diversity oriented synthesis	0.0434223	1.11828	0.263852
BRD9647		screening hit	0.0440562	1.13464	0.256937
MGCD-265	FLT1;FLT3;KDR;MET	inhibitor of c-MET and VEGFRs	0.0441416	1.13684	0.256016
BRD-K48477130		screening hit	0.0446279	1.14939	0.250809
ML083	PKM	activator of muscle pyruvate kinase	0.0452337	1.16503	0.244428
VER-155008	HSPA1A;HSPA1B;HSPA1L	inhibitor of HSP70	0.0472705	1.2176	0.22381
BRD-K49290616		product of diversity oriented synthesis	0.0477932	1.2311	0.218724
AT7867	AKT1;AKT2;AKT3;RPS6KB2	inhibitor of AKT1/2/3 and S6K	0.049703	1.28041	0.200849
dacarbazine		DNA alkylator	0.0498333	1.28377	0.19967
BRD8899	STK33	inhibitor of serine/threonine kinasase STK33	0.0507584	1.30767	0.19144
IPR-456	PLAUR	inhibitor of the interaction of urokinase receptor with binding partners	0.0510029	1.31398	0.189307
vorapaxar	F2R	antagonist of proteinase-activated receptor 1 (PAR1)	0.0510759	1.31587	0.188674
azacitidine	DNMT1	inhibitor of DNA methyltransferase	0.0513978	1.32418	0.185899
XL765	MTOR;PIK3CA;PIK3CB;PIK3CD;PIK3CG;PRKDC	inhibitor of mTOR and PI3K kinase acitivities	0.0539297	1.3896	0.165118
CAY10576	IKBKE	inhibitor of IKK-epsilon	0.0542206	1.39712	0.162847
tandutinib	FLT3;KIT	inhibitor of c-KIT and VEGFR3	0.0542236	1.39719	0.162823
imatinib	ABL1;BCR;KIT	inhibitor of BCR-ABL1 and c-KIT	0.0569662	1.46809	0.142555
AZD6482	PIK3CB;PIK3CD	inhibitor of PI3K catalytic subunits beta and delta	0.0573052	1.47685	0.140191
ML312	SCARB1	inhibitor of scavenger receptor class B, member 1 (SCARB1)-mediated lipid uptake	0.0582215	1.50055	0.133949
AZD7762	CHEK1;CHEK2	inhibitor of checkpoint kinases 1 and 2	0.0635922	1.63951	0.101583
pifithrin-alpha		inhibitor of p53-dependent signaling	0.066896	1.72506	0.084984
tivozanib	FLT1;FLT3;KDR	inhibitor of VEGFRs	0.0682564	1.7603	0.0788187
GSK2636771	PIK3CB	inhibitor of PI3K catalytic subunit beta	0.0684074	1.76421	0.0781576
pyrazolanthrone	MAPK10;MAPK8;MAPK9	inhibitor of Jun N-terminal kinase (JNK) 1/2/3	0.0692173	1.7852	0.0746867
birinapant	DIABLO;XIAP	SMAC mimetic; inhibitor of inhibitor of apoptosis proteins (IAPs)	0.0699521	1.80424	0.0716478
BRD-K44224150		product of diversity oriented synthesis	0.0702142	1.81104	0.0705883
BRD-K71935468		inducer of ROS	0.0723972	1.86763	0.0622547
A-804598	P2RX7	inhibitor of purinergic receptor P2X	0.073225	1.8891	0.0593148
BRD-K96970199		product of diversity oriented synthesis	0.0734616	1.89524	0.0584959
AT-406	XIAP	SMAC mimetic; inhibitor of inhibitor of apoptosis proteins (IAPs)	0.0750991	1.93772	0.053082
cabozantinib	FLT3;KDR;MET;RET	inhibitor of c-MET, VEGFR2/3, and RET	0.0760514	1.96244	0.05013
CIL56		screening hit	0.0777365	2.00618	0.0452432
BRD-K94991378		inducer of ROS	0.0805791	2.08001	0.0379085
CBB-1007	KDM1A	inhibitor of lysine-specific demethylase 1A (LSD1)	0.080803	2.08583	0.0373762
neopeltolide		inhibitor of cellular respiration	0.0818742	2.11367	0.0349172
LE-135	RARB	antagonist of retinoic acid receptor beta	0.0825648	2.13162	0.033406
CAL-101	PIK3CD	inhibitor of PI3K catalytic subunit delta	0.0829277	2.14105	0.0326345
bleomycin A2		inducer of DNA damage	0.084179	2.17359	0.0300899
BCL-LZH-4		inhibitor of BCL2, BCL-xL, and MCL1	0.0842358	2.17506	0.0299785
ML320	GSK3B	inhibitor of GSK3 beta	0.0844367	2.18029	0.0295876
blebbistatin	MYH1;MYH2	inhibitor of myosin II ATPases	0.0852876	2.20242	0.0279796
GSK-3 inhibitor IX		inhibitor of JAK/STAT signaling	0.0863555	2.2302	0.0260685
pluripotin	MAPK1;RASAL1	promoter of embryonic stem cell self-renewal; inhibitor of Ras-GAP and ERK	0.0901853	2.32991	0.0201109
ruxolitinib	JAK1;JAK2	inhibitor of Janus kinases 1 and 2	0.0917908	2.37173	0.01799
BRD-K14844214		product of diversity oriented synthesis	0.0920718	2.37905	0.0176397
ifosfamide		DNA alkylator	0.0930827	2.4054	0.0164281
erastin	SLC7A11;VDAC1;VDAC2	modulator of voltage-dependent anion channels; inhibitor of solute carrier SLC7A11	0.093447	2.4149	0.0160096
BRD-A05715709	IDH1	putative inhibitor of IDH1 R132H	0.0973195	2.51591	0.012108
fumonisin B1	CERS1;CERS2;CERS3;CERS4;CERS5;CERS6	inhibitor of ceramide synthase	0.102912	2.66199	0.00795665
PRIMA-1-Met	TP53	re-activator of the pro-apoptotic activity of mutant p53	0.103551	2.67871	0.00757408
saracatinib	ABL1;SRC	inhibitor of SRC and ABL1	0.111237	2.87994	0.00410607
tamatinib	SYK	inhibitor of spleen tyrosine kinase	0.112052	2.9013	0.00383954
BRD-K33199242		product of diversity oriented synthesis	0.113603	2.94198	0.00337523
CID-5951923	KLF5	modulator of KLF5 expression	0.113711	2.94481	0.00334484
CIL55		screening hit	0.115713	2.99734	0.0028254
IC-87114	PIK3CD	inhibitor of PI3K catalytic subunit delta	0.117898	3.05476	0.00234291
TGX-221	PIK3CB	inhibitor of PI3K catalytic subunit beta	0.124775	3.23567	0.00127403
ML210		selectively kills engineered cells expressing mutant HRAS	0.128587	3.33615	0.000896957
staurosporine		inhibitor of multiple kinases	0.134974	3.50487	0.000487639
cytochalasin B		inhibitor of actin polymerization	0.13531	3.51377	0.000471884
simvastatin	HMGCR	inhibitor of HMG-CoA reductase	0.14353	3.73157	0.000206631
CHIR-99021	GSK3B	inhibitor of GSK3 beta	0.147042	3.82487	0.000143214
ML162		selectively kills engineered cells expressing mutant HRAS	0.150918	3.92802	9.46392e-05
1S,3R-RSL-3	GPX4	synthetic lethal with HRAS in engineered cells; inhibitor of GPX4	0.152728	3.97623	7.77271e-05
avicin D		natural product	0.155621	4.0534	5.64777e-05
momelotinib	JAK1;JAK2	inhibitor of Janus kinases 1 and 2	0.158679	4.1351	4.00461e-05
fluvastatin	HMGCR	inhibitor of HMG-CoA reductase	0.169688	4.43022	1.10142e-05
SGX-523	MET	inhibitor of MET	0.192455	5.04608	5.83319e-07
lovastatin	HMGCR	inhibitor of HMG-CoA reductase	0.210241	5.53302	4.53732e-08
dasatinib	EPHA2;KIT;LCK;SRC;YES1	inhibitor of SRC, YES1, EPHA2, c-KIT, and LCK	0.312389	8.461	1.69827e-16
