# Supplementary material for: Dual molecular therapy targeting tumor cell heterogeneity improves therapeutic efficacy in glioblastoma
Source: iScience. 2025 Aug 28;28(9):113456. doi: 10.1016/j.isci.2025.113456 (PMC12496224; doi:10.1016/j.isci.2025.113456)
Supplement: Table S7. Details of quantification and statistical analysis [file mmc6.xlsx]

## Sheet: Figure 4 GSC
Fig. 4 MGG8 GSC Cell cycle
G1 phase
Tukey's multiple comparisons test	Mean Diff.	95.00% CI of diff.	Below threshold?	Summary	Adjusted P Value
Control vs. Belionstat	5.458	0.8397 to 10.08	Yes	*	0.036246
Control vs. Dasatinib	-5.499	-6.935 to -4.062	Yes	**	0.002909
Control vs. Combination	7.017	1.627 to 12.41	Yes	*	0.030045
Belionstat vs. Dasatinib	-10.96	-15.45 to -6.463	Yes	**	0.008979
Belionstat vs. Combination	1.559	-2.697 to 5.814	No	ns	0.291637
Dasatinib vs. Combination	12.52	8.362 to 16.67	Yes	**	0.005832
Test details	Mean 1	Mean 2	Mean Diff.	SE of diff.	n1	n2	q	DF
Control vs. Belionstat	79.69	74.23	5.458	0.6666	3	3	11.58	2
Control vs. Dasatinib	79.69	85.19	-5.499	0.2074	3	3	37.5	2
Control vs. Combination	79.69	72.67	7.017	0.7779	3	3	12.76	2
Belionstat vs. Dasatinib	74.23	85.19	-10.96	0.6486	3	3	23.89	2
Belionstat vs. Combination	74.23	72.67	1.559	0.6142	3	3	3.589	2
Dasatinib vs. Combination	85.19	72.67	12.52	0.5994	3	3	29.53	2
S phase
Tukey's multiple comparisons test	Mean Diff.	95.00% CI of diff.	Below threshold?	Summary	Adjusted P Value
Control vs. Belionstat	-4.699	-8.160 to -1.239	Yes	*	0.027675
Control vs. Dasatinib	4.344	2.918 to 5.770	Yes	**	0.005687
Control vs. Combination	-5.216	-10.56 to 0.1275	No	ns	0.052363
Belionstat vs. Dasatinib	9.043	6.057 to 12.03	Yes	**	0.005766
Belionstat vs. Combination	-0.5173	-4.990 to 3.955	No	ns	0.851455
Dasatinib vs. Combination	-9.56	-13.48 to -5.640	Yes	**	0.008975
Test details	Mean 1	Mean 2	Mean Diff.	SE of diff.	n1	n2	q	DF
Control vs. Belionstat	10.88	15.58	-4.699	0.4994	3	3	13.31	2
Control vs. Dasatinib	10.88	6.537	4.344	0.2058	3	3	29.85	2
Control vs. Combination	10.88	16.1	-5.216	0.7713	3	3	9.565	2
Belionstat vs. Dasatinib	15.58	6.537	9.043	0.431	3	3	29.67	2
Belionstat vs. Combination	15.58	16.1	-0.5173	0.6455	3	3	1.133	2
Dasatinib vs. Combination	6.537	16.1	-9.56	0.5658	3	3	23.9	2
G2 phase
Tukey's multiple comparisons test	Mean Diff.	95.00% CI of diff.	Below threshold?	Summary	Adjusted P Value
Control vs. Belionstat	-0.7591	-1.918 to 0.4003	No	ns	0.110354
Control vs. Dasatinib	1.155	0.7091 to 1.601	Yes	**	0.007996
Control vs. Combination	-1.8	-2.353 to -1.248	Yes	**	0.004813
Belionstat vs. Dasatinib	1.914	0.3436 to 3.484	Yes	*	0.034145
Belionstat vs. Combination	-1.041	-1.817 to -0.2660	Yes	*	0.028276
Dasatinib vs. Combination	-2.955	-3.951 to -1.960	Yes	**	0.006037
Test details	Mean 1	Mean 2	Mean Diff.	SE of diff.	n1	n2	q	DF
Control vs. Belionstat	9.43	10.19	-0.7591	0.1673	3	3	6.416	2
Control vs. Dasatinib	9.43	8.275	1.155	0.06434	3	3	25.38	2
Control vs. Combination	9.43	11.23	-1.8	0.07976	3	3	31.93	2
Belionstat vs. Dasatinib	10.19	8.275	1.914	0.2266	3	3	11.94	2
Belionstat vs. Combination	10.19	11.23	-1.041	0.1119	3	3	13.16	2
Dasatinib vs. Combination	8.275	11.23	-2.955	0.1437	3	3	29.08	2

## Sheet: Figure 4 DGC
Fig. 4 DGC Cell cycle
G1 phase
Tukey's multiple comparisons test	Mean Diff.	95.00% CI of diff.	Below threshold?	Summary	Adjusted P Value
Control vs. Belionstat	4.864	2.661 to 7.067	Yes	*	0.010822
Control vs. Dasatinib	2.559	-0.2985 to 5.416	No	ns	0.061693
Control vs. Combination	4.102	2.698 to 5.505	Yes	**	0.006248
Belionstat vs. Dasatinib	-2.305	-3.083 to -1.528	Yes	**	0.00605
Belionstat vs. Combination	-0.7621	-3.206 to 1.682	No	ns	0.366743
Dasatinib vs. Combination	1.543	-1.236 to 4.322	No	ns	0.147952
Test details	Mean 1	Mean 2	Mean Diff.	SE of diff.	n1	n2	q	DF
Control vs. Belionstat	80.05	75.19	4.864	0.3179	3	3	21.64	2
Control vs. Dasatinib	80.05	77.5	2.559	0.4124	3	3	8.775	2
Control vs. Combination	80.05	75.95	4.102	0.2026	3	3	28.64	2
Belionstat vs. Dasatinib	75.19	77.5	-2.305	0.1122	3	3	29.05	2
Belionstat vs. Combination	75.19	75.95	-0.7621	0.3527	3	3	3.056	2
Dasatinib vs. Combination	77.5	75.95	1.543	0.401	3	3	5.441	2
S phase
Tukey's multiple comparisons test	Mean Diff.	95.00% CI of diff.	Below threshold?	Summary	Adjusted P Value
Control vs. Belionstat	-0.2738	-0.7106 to 0.1631	No	ns	0.11944
Control vs. Dasatinib	2.053	1.502 to 2.604	Yes	**	0.003201
Control vs. Combination	-1.582	-2.286 to -0.8788	Yes	*	0.01045
Belionstat vs. Dasatinib	2.327	1.768 to 2.885	Yes	**	0.002067
Belionstat vs. Combination	-1.308	-2.200 to -0.4169	Yes	*	0.023785
Dasatinib vs. Combination	-3.635	-4.882 to -2.387	Yes	**	0.006288
Test details	Mean 1	Mean 2	Mean Diff.	SE of diff.	n1	n2	q	DF
Control vs. Belionstat	8.99	9.264	-0.2738	0.06305	3	3	6.14	2
Control vs. Dasatinib	8.99	6.937	2.053	0.07951	3	3	36.51	2
Control vs. Combination	8.99	10.57	-1.582	0.1015	3	3	22.04	2
Belionstat vs. Dasatinib	9.264	6.937	2.327	0.08065	3	3	40.8	2
Belionstat vs. Combination	9.264	10.57	-1.308	0.1287	3	3	14.38	2
Dasatinib vs. Combination	6.937	10.57	-3.635	0.18	3	3	28.55	2
G2 phase
Tukey's multiple comparisons test	Mean Diff.	95.00% CI of diff.	Below threshold?	Summary	Adjusted P Value
Control vs. Belionstat	-4.59	-6.651 to -2.530	Yes	*	0.010643
Control vs. Dasatinib	-4.612	-6.932 to -2.291	Yes	*	0.013217
Control vs. Combination	-2.52	-4.019 to -1.021	Yes	*	0.018256
Belionstat vs. Dasatinib	-0.02136	-0.9500 to 0.9073	No	ns	0.998114
Belionstat vs. Combination	2.071	0.08993 to 4.051	Yes	*	0.045919
Dasatinib vs. Combination	2.092	0.5253 to 3.658	Yes	*	0.028594
Test details	Mean 1	Mean 2	Mean Diff.	SE of diff.	n1	n2	q	DF
Control vs. Belionstat	10.96	15.55	-4.59	0.2974	3	3	21.83	2
Control vs. Dasatinib	10.96	15.57	-4.612	0.335	3	3	19.47	2
Control vs. Combination	10.96	13.48	-2.52	0.2163	3	3	16.47	2
Belionstat vs. Dasatinib	15.55	15.57	-0.02136	0.134	3	3	0.2253	2
Belionstat vs. Combination	15.55	13.48	2.071	0.2858	3	3	10.24	2
Dasatinib vs. Combination	15.57	13.48	2.092	0.2261	3	3	13.08	2

## Sheet: Figure 5 GSC
Fig. 5A GSC apoptosis assay
Live
Tukey's multiple comparisons test	Mean Diff.	95.00% CI of diff.	Below threshold?	Summary	Adjusted P Value
Control vs. Belinostat	5.811	2.820 to 8.803	Yes	**	0.001144
Control vs. Dasatinib	5.374	2.382 to 8.365	Yes	**	0.001914
Control vs. Combination	16.71	13.72 to 19.70	Yes	****	<0.000001
Belinostat vs. Dasatinib	-0.4377	-3.429 to 2.554	No	ns	0.963927
Belinostat vs. Combination	10.9	7.909 to 13.89	Yes	****	1.2e-05
Dasatinib vs. Combination	11.34	8.346 to 14.33	Yes	****	9e-06
Test details	Mean 1	Mean 2	Mean Diff.	SE of diff.	n1	n2	q	DF
Control vs. Belinostat	95.88	90.07	5.811	0.9341	3	3	8.799	8
Control vs. Dasatinib	95.88	90.5	5.374	0.9341	3	3	8.136	8
Control vs. Combination	95.88	79.17	16.71	0.9341	3	3	25.3	8
Belinostat vs. Dasatinib	90.07	90.5	-0.4377	0.9341	3	3	0.6626	8
Belinostat vs. Combination	90.07	79.17	10.9	0.9341	3	3	16.5	8
Dasatinib vs. Combination	90.5	79.17	11.34	0.9341	3	3	17.17	8
Apoptosis
Tukey's multiple comparisons test	Mean Diff.	95.00% CI of diff.	Below threshold?	Summary	Adjusted P Value
Control vs. Belinostat	-5.811	-8.803 to -2.820	Yes	**	0.001144	A-B
Control vs. Dasatinib	-5.374	-8.365 to -2.382	Yes	**	0.001914	A-C
Control vs. Combination	-16.71	-19.70 to -13.72	Yes	****	<0.000001	A-D
Belinostat vs. Dasatinib	0.4377	-2.554 to 3.429	No	ns	0.963927	B-C
Belinostat vs. Combination	-10.9	-13.89 to -7.909	Yes	****	1.2e-05	B-D
Dasatinib vs. Combination	-11.34	-14.33 to -8.346	Yes	****	9e-06	C-D
Test details	Mean 1	Mean 2	Mean Diff.	SE of diff.	n1	n2	q	DF
Control vs. Belinostat	4.123	9.935	-5.811	0.9341	3	3	8.799	8
Control vs. Dasatinib	4.123	9.497	-5.374	0.9341	3	3	8.136	8
Control vs. Combination	4.123	20.83	-16.71	0.9341	3	3	25.3	8
Belinostat vs. Dasatinib	9.935	9.497	0.4377	0.9341	3	3	0.6626	8
Belinostat vs. Combination	9.935	20.83	-10.9	0.9341	3	3	16.5	8
Dasatinib vs. Combination	9.497	20.83	-11.34	0.9341	3	3	17.17	8

## Sheet: Figure 5 DGC
Fig. 5B DGC apoptosis assay
Live
Tukey's multiple comparisons test	Mean Diff.	95.00% CI of diff.	Below threshold?	Summary	Adjusted P Value
Control vs. Belinostat	11.74	8.386 to 15.10	Yes	****	1.7e-05
Control vs. Dasatinib	20.67	17.31 to 24.03	Yes	****	<0.000001
Control vs. Combination	23.07	19.71 to 26.43	Yes	****	<0.000001
Belinostat vs. Dasatinib	8.929	5.572 to 12.29	Yes	***	0.000128
Belinostat vs. Combination	11.33	7.970 to 14.68	Yes	****	2.2e-05
Dasatinib vs. Combination	2.398	-0.9586 to 5.755	No	ns	0.180052
Test details	Mean 1	Mean 2	Mean Diff.	SE of diff.	n1	n2	q	DF
Control vs. Belinostat	94.78	83.04	11.74	1.048	3	3	15.84	8
Control vs. Dasatinib	94.78	74.11	20.67	1.048	3	3	27.89	8
Control vs. Combination	94.78	71.71	23.07	1.048	3	3	31.13	8
Belinostat vs. Dasatinib	83.04	74.11	8.929	1.048	3	3	12.05	8
Belinostat vs. Combination	83.04	71.71	11.33	1.048	3	3	15.28	8
Dasatinib vs. Combination	74.11	71.71	2.398	1.048	3	3	3.236	8
Apoptosis
Tukey's multiple comparisons test	Mean Diff.	95.00% CI of diff.	Below threshold?	Summary	Adjusted P Value
Control vs. Belinostat	-11.74	-15.10 to -8.386	Yes	****	1.7e-05
Control vs. Dasatinib	-20.67	-24.03 to -17.31	Yes	****	<0.000001
Control vs. Combination	-23.07	-26.43 to -19.71	Yes	****	<0.000001
Belinostat vs. Dasatinib	-8.929	-12.29 to -5.572	Yes	***	0.000128
Belinostat vs. Combination	-11.33	-14.68 to -7.970	Yes	****	2.2e-05
Dasatinib vs. Combination	-2.398	-5.755 to 0.9586	No	ns	0.180052
Test details	Mean 1	Mean 2	Mean Diff.	SE of diff.	n1	n2	q	DF
Control vs. Belinostat	5.216	16.96	-11.74	1.048	3	3	15.84	8
Control vs. Dasatinib	5.216	25.89	-20.67	1.048	3	3	27.89	8
Control vs. Combination	5.216	28.29	-23.07	1.048	3	3	31.13	8
Belinostat vs. Dasatinib	16.96	25.89	-8.929	1.048	3	3	12.05	8
Belinostat vs. Combination	16.96	28.29	-11.33	1.048	3	3	15.28	8
Dasatinib vs. Combination	25.89	28.29	-2.398	1.048	3	3	3.236	8

## Sheet: Figure 5 PARP
Fig. 5C Westen Blot cPARP/ full length PARP
GSC
Tukey's multiple comparisons test	Mean Diff.	95.00% CI of diff.	Below threshold?	Summary	Adjusted P Value
Control vs. Belinostat	-3.777	-18.09 to 10.54	No	ns	0.832
Control vs. Dasatinib	-1.003	-15.32 to 13.31	No	ns	0.9957
Control vs. Combination	-14.34	-28.65 to -0.02895	Yes	*	0.0495
Belinostat vs. Dasatinib	2.773	-11.54 to 17.09	No	ns	0.9226
Belinostat vs. Combination	-10.56	-24.88 to 3.748	No	ns	0.1623
Dasatinib vs. Combination	-13.34	-27.65 to 0.9742	No	ns	0.068
Test details	Mean 1	Mean 2	Mean Diff.	SE of diff.	n1	n2	q	DF
Control vs. Belinostat	1	4.777	-3.777	4.469	3	3	1.195	8
Control vs. Dasatinib	1	2.003	-1.003	4.469	3	3	0.3174	8
Control vs. Combination	1	15.34	-14.34	4.469	3	3	4.538	8
Belinostat vs. Dasatinib	4.777	2.003	2.773	4.469	3	3	0.8776	8
Belinostat vs. Combination	4.777	15.34	-10.56	4.469	3	3	3.343	8
Dasatinib vs. Combination	2.003	15.34	-13.34	4.469	3	3	4.221	8
DGC
Tukey's multiple comparisons test	Mean Diff.	95.00% CI of diff.	Below threshold?	Summary	Adjusted P Value
Control vs. Belinostat	-2.209	-5.381 to 0.9625	No	ns	0.1946
Control vs. Dasatinib	0.3351	-2.837 to 3.507	No	ns	0.9857
Control vs. Combination	-4.833	-8.004 to -1.661	Yes	**	0.0054
Belinostat vs. Dasatinib	2.544	-0.6274 to 5.716	No	ns	0.1221
Belinostat vs. Combination	-2.623	-5.795 to 0.5487	No	ns	0.1092
Dasatinib vs. Combination	-5.168	-8.339 to -1.996	Yes	**	0.0036
Test details	Mean 1	Mean 2	Mean Diff.	SE of diff.	n1	n2	q	DF
Control vs. Belinostat	1	3.209	-2.209	0.9905	3	3	3.155	8
Control vs. Dasatinib	1	0.6649	0.3351	0.9905	3	3	0.4784	8
Control vs. Combination	1	5.833	-4.833	0.9905	3	3	6.9	8
Belinostat vs. Dasatinib	3.209	0.6649	2.544	0.9905	3	3	3.633	8
Belinostat vs. Combination	3.209	5.833	-2.623	0.9905	3	3	3.745	8
Dasatinib vs. Combination	0.6649	5.833	-5.168	0.9905	3	3	7.378	8

## Sheet: Figure 6 Cl Casp3
Fig. 6H MGG8 Cleaved Caspase3
Tukey's multiple comparisons test	Mean Diff.	95.00% CI of diff.	Below threshold?	Summary	Adjusted P Value
Control vs. Belinostat	1.014	-4.489 to 6.517	No	ns	0.932273
Control vs. Dasatinib	-1.084	-6.587 to 4.419	No	ns	0.919238
Control vs. Combination	-6.081	-11.58 to -0.5782	Yes	*	0.031245
Belinostat vs. Dasatinib	-2.098	-7.601 to 3.405	No	ns	0.631903
Belinostat vs. Combination	-7.095	-12.60 to -1.592	Yes	*	0.014022
Dasatinib vs. Combination	-4.997	-10.50 to 0.5057	No	ns	0.075742
Test details	Mean 1	Mean 2	Mean Diff.	SE of diff.	n1	n2	q	DF
Control vs. Belinostat	3.833	2.818	1.014	1.718	3	3	0.8346	8
Control vs. Dasatinib	3.833	4.916	-1.084	1.718	3	3	0.892	8
Control vs. Combination	3.833	9.914	-6.081	1.718	3	3	5.005	8
Belinostat vs. Dasatinib	2.818	4.916	-2.098	1.718	3	3	1.727	8
Belinostat vs. Combination	2.818	9.914	-7.095	1.718	3	3	5.839	8
Dasatinib vs. Combination	4.916	9.914	-4.997	1.718	3	3	4.113	8
Fig. 6I GBM12 Cleaved Caspase3
	Mean Diff.	95.00% CI of diff.	Below threshold?	Summary	Adjusted P Value
Control vs. Belinostat	-0.6879	-1.766 to 0.3898	No	ns	0.2493
Control vs. Dasatinib	-0.7618	-1.839 to 0.3159	No	ns	0.1861
Control vs. Combination	-1.889	-2.967 to -0.8115	Yes	**	0.0022
Belinostat vs. Dasatinib	-0.07385	-1.152 to 1.004	No	ns	0.996
Belinostat vs. Combination	-1.201	-2.279 to -0.1236	Yes	*	0.0299
Dasatinib vs. Combination	-1.127	-2.205 to -0.04972	Yes	*	0.0406
Test details	Mean 1	Mean 2	Mean Diff.	SE of diff.	n1	n2	q	DF
Control vs. Belinostat	1.365	2.053	-0.6879	0.3365	3	3	2.891	8
Control vs. Dasatinib	1.365	2.127	-0.7618	0.3365	3	3	3.201	8
Control vs. Combination	1.365	3.254	-1.889	0.3365	3	3	7.939	8
Belinostat vs. Dasatinib	2.053	2.127	-0.07385	0.3365	3	3	0.3104	8
Belinostat vs. Combination	2.053	3.254	-1.201	0.3365	3	3	5.048	8
Dasatinib vs. Combination	2.127	3.254	-1.127	0.3365	3	3	4.738	8

## Sheet: Figure 6 Ki67
Fig. 6J MGG8 Ki-67
	Mean Diff.	95.00% CI of diff.	Below threshold?	Summary	Adjusted P Value
Control vs. Belinostat	10.32	-2.329 to 22.96	No	ns	0.114852
Control vs. Dasatinib	10.58	-2.068 to 23.22	No	ns	0.10467
Control vs. Combination	27.47	14.82 to 40.11	Yes	***	0.000537
Belinostat vs. Dasatinib	0.2611	-12.38 to 12.91	No	ns	0.999887
Belinostat vs. Combination	17.15	4.507 to 29.80	Yes	*	0.010576
Dasatinib vs. Combination	16.89	4.245 to 29.53	Yes	*	0.011529
Test details	Mean 1	Mean 2	Mean Diff.	SE of diff.	n1	n2	q	DF
Control vs. Belinostat	85.37	75.05	10.32	3.949	3	3	3.695	8
Control vs. Dasatinib	85.37	74.79	10.58	3.949	3	3	3.788	8
Control vs. Combination	85.37	57.9	27.47	3.949	3	3	9.838	8
Belinostat vs. Dasatinib	75.05	74.79	0.2611	3.949	3	3	0.0935	8
Belinostat vs. Combination	75.05	57.9	17.15	3.949	3	3	6.143	8
Dasatinib vs. Combination	74.79	57.9	16.89	3.949	3	3	6.049	8
Fig. 6K GBM12 Ki-67
Tukey's multiple comparisons test	Mean Diff.	95.00% CI of diff.	Below threshold?	Summary	Adjusted P Value
Control vs. Belinostat	5.265	2.090 to 8.439	Yes	**	0.0032
Control vs. Dasatinib	5.458	2.283 to 8.633	Yes	**	0.0025
Control vs. Combination	26.36	23.18 to 29.53	Yes	****	<0.0001
Belinostat vs. Dasatinib	0.1931	-2.982 to 3.368	No	ns	0.9972
Belinostat vs. Combination	21.09	17.92 to 24.27	Yes	****	<0.0001
Dasatinib vs. Combination	20.9	17.72 to 24.07	Yes	****	<0.0001
Test details	Mean 1	Mean 2	Mean Diff.	SE of diff.	n1	n2	q	DF
Control vs. Belinostat	86.09	80.83	5.265	0.9914	3	3	7.51	8
Control vs. Dasatinib	86.09	80.64	5.458	0.9914	3	3	7.785	8
Control vs. Combination	86.09	59.74	26.36	0.9914	3	3	37.6	8
Belinostat vs. Dasatinib	80.83	80.64	0.1931	0.9914	3	3	0.2755	8
Belinostat vs. Combination	80.83	59.74	21.09	0.9914	3	3	30.09	8
Dasatinib vs. Combination	80.64	59.74	20.9	0.9914	3	3	29.81	8

## Sheet: Figure S4 (A)
Fig. S4A Relative expreaaion of pCDK1 and CyclinB1
GSC pCDK1
Tukey's multiple comparisons test	Mean Diff.	95.00% CI of diff.	Below threshold?	Summary	Adjusted P Value
Control vs. Belinostat	0.7144	0.3441 to 1.085	Yes	**	0.0012
Control vs. Dasatinib	0.7513	0.3810 to 1.122	Yes	***	0.0009
Control vs. Combination	0.8017	0.4314 to 1.172	Yes	***	0.0005
Belinostat vs. Dasatinib	0.0369	-0.3334 to 0.4072	No	ns	0.9879
Belinostat vs. Combination	0.08731	-0.2830 to 0.4576	No	ns	0.8721
Dasatinib vs. Combination	0.0504	-0.3199 to 0.4207	No	ns	0.9705
Test details	Mean 1	Mean 2	Mean Diff.	SE of diff.	n1	n2	q	DF
Control vs. Belinostat	1	0.2856	0.7144	0.1156	3	3	8.737	8
Control vs. Dasatinib	1	0.2487	0.7513	0.1156	3	3	9.189	8
Control vs. Combination	1	0.1983	0.8017	0.1156	3	3	9.805	8
Belinostat vs. Dasatinib	0.2856	0.2487	0.0369	0.1156	3	3	0.4513	8
Belinostat vs. Combination	0.2856	0.1983	0.08731	0.1156	3	3	1.068	8
Dasatinib vs. Combination	0.2487	0.1983	0.0504	0.1156	3	3	0.6165	8
GSC CyclinB1
Tukey's multiple comparisons test	Mean Diff.	95.00% CI of diff.	Below threshold?	Summary	Adjusted P Value
Control vs. Belinostat	0.5998	0.3348 to 0.8648	Yes	***	0.0004
Control vs. Dasatinib	0.6047	0.3397 to 0.8698	Yes	***	0.0004
Control vs. Combination	0.7367	0.4717 to 1.002	Yes	****	<0.0001
Belinostat vs. Dasatinib	0.004928	-0.2601 to 0.2700	No	ns	>0.9999
Belinostat vs. Combination	0.1369	-0.1282 to 0.4019	No	ns	0.4043
Dasatinib vs. Combination	0.1319	-0.1331 to 0.3970	No	ns	0.4327
Test details	Mean 1	Mean 2	Mean Diff.	SE of diff.	n1	n2	q	DF
Control vs. Belinostat	1	0.4002	0.5998	0.08276	3	3	10.25	8
Control vs. Dasatinib	1	0.3953	0.6047	0.08276	3	3	10.33	8
Control vs. Combination	1	0.2633	0.7367	0.08276	3	3	12.59	8
Belinostat vs. Dasatinib	0.4002	0.3953	0.004928	0.08276	3	3	0.08421	8
Belinostat vs. Combination	0.4002	0.2633	0.1369	0.08276	3	3	2.339	8
Dasatinib vs. Combination	0.3953	0.2633	0.1319	0.08276	3	3	2.255	8
DGC pCDK1
Tukey's multiple comparisons test	Mean Diff.	95.00% CI of diff.	Below threshold?	Summary	Adjusted P Value
Control vs. Belinostat	0.5096	-0.08333 to 1.103	No	ns	0.0944
Control vs. Dasatinib	0.7232	0.1303 to 1.316	Yes	*	0.0189
Control vs. Combination	0.7754	0.1824 to 1.368	Yes	*	0.013
Belinostat vs. Dasatinib	0.2136	-0.3793 to 0.8066	No	ns	0.6695
Belinostat vs. Combination	0.2658	-0.3272 to 0.8587	No	ns	0.5139
Dasatinib vs. Combination	0.05215	-0.5408 to 0.6451	No	ns	0.9916
Test details	Mean 1	Mean 2	Mean Diff.	SE of diff.	n1	n2	q	DF
Control vs. Belinostat	1	0.4904	0.5096	0.1852	3	3	3.892	8
Control vs. Dasatinib	1	0.2768	0.7232	0.1852	3	3	5.524	8
Control vs. Combination	1	0.2246	0.7754	0.1852	3	3	5.922	8
Belinostat vs. Dasatinib	0.4904	0.2768	0.2136	0.1852	3	3	1.632	8
Belinostat vs. Combination	0.4904	0.2246	0.2658	0.1852	3	3	2.03	8
DGC CyclinB1
Tukey's multiple comparisons test	Mean Diff.	95.00% CI of diff.	Below threshold?	Summary	Adjusted P Value
Control vs. Belinostat	0.3639	-0.1285 to 0.8563	No	ns	0.1616
Control vs. Dasatinib	0.5584	0.06598 to 1.051	Yes	*	0.0275
Control vs. Combination	0.6961	0.2037 to 1.188	Yes	**	0.0083
Belinostat vs. Dasatinib	0.1945	-0.2979 to 0.6868	No	ns	0.6074
Belinostat vs. Combination	0.3322	-0.1602 to 0.8245	No	ns	0.2139
Dasatinib vs. Combination	0.1377	-0.3547 to 0.6301	No	ns	0.8076
Test details	Mean 1	Mean 2	Mean Diff.	SE of diff.	n1	n2	q	DF
Control vs. Belinostat	1	0.6361	0.3639	0.1538	3	3	3.347	8
Control vs. Dasatinib	1	0.4416	0.5584	0.1538	3	3	5.136	8
Control vs. Combination	1	0.3039	0.6961	0.1538	3	3	6.402	8
Belinostat vs. Dasatinib	0.6361	0.4416	0.1945	0.1538	3	3	1.789	8
Belinostat vs. Combination	0.6361	0.3039	0.3322	0.1538	3	3	3.055	8
Dasatinib vs. Combination	0.4416	0.3039	0.1377	0.1538	3	3	1.267	8

## Sheet: Figure S4 (B)
Fig. S4B Relative expreaaion of pCDK1 and CyclinB1
GSC pAkt
Tukey's multiple comparisons test	Mean Diff.	95.00% CI of diff.	Below threshold?	Summary	Adjusted P Value
Control vs. Belinostat	0.639	-0.02961 to 1.308	No	ns	0.0611	A-B
Control vs. Dasatinib	0.7326	0.06399 to 1.401	Yes	*	0.0326	A-C
Control vs. Combination	0.8233	0.1547 to 1.492	Yes	*	0.018	A-D
Belinostat vs. Dasatinib	0.0936	-0.5750 to 0.7622	No	ns	0.9681	B-C
Belinostat vs. Combination	0.1843	-0.4843 to 0.8529	No	ns	0.8139	B-D
Dasatinib vs. Combination	0.0907	-0.5779 to 0.7593	No	ns	0.9708	C-D
Test details	Mean 1	Mean 2	Mean Diff.	SE of diff.	n1	n2	q	DF
Control vs. Belinostat	1	0.361	0.639	0.2088	3	3	4.328	8
Control vs. Dasatinib	1	0.2674	0.7326	0.2088	3	3	4.962	8
Control vs. Combination	1	0.1767	0.8233	0.2088	3	3	5.577	8
Belinostat vs. Dasatinib	0.361	0.2674	0.0936	0.2088	3	3	0.634	8
Belinostat vs. Combination	0.361	0.1767	0.1843	0.2088	3	3	1.248	8
Dasatinib vs. Combination	0.2674	0.1767	0.0907	0.2088	3	3	0.6144	8
DGC pAkt
Tukey's multiple comparisons test	Mean Diff.	95.00% CI of diff.	Below threshold?	Summary	Adjusted P Value
Control vs. Belinostat	0.01651	-0.3340 to 0.3670	No	ns	0.9987	A-B
Control vs. Dasatinib	0.8518	0.5013 to 1.202	Yes	***	0.0002	A-C
Control vs. Combination	0.8854	0.5350 to 1.236	Yes	***	0.0002	A-D
Belinostat vs. Dasatinib	0.8353	0.4848 to 1.186	Yes	***	0.0003	B-C
Belinostat vs. Combination	0.8689	0.5185 to 1.219	Yes	***	0.0002	B-D
Dasatinib vs. Combination	0.03367	-0.3168 to 0.3841	No	ns	0.9891	C-D
Test details	Mean 1	Mean 2	Mean Diff.	SE of diff.	n1	n2	q	DF
Control vs. Belinostat	1	0.9835	0.01651	0.1094	3	3	0.2133	8
Control vs. Dasatinib	1	0.1482	0.8518	0.1094	3	3	11.01	8
Control vs. Combination	1	0.1146	0.8854	0.1094	3	3	11.44	8
Belinostat vs. Dasatinib	0.9835	0.1482	0.8353	0.1094	3	3	10.79	8
Belinostat vs. Combination	0.9835	0.1146	0.8689	0.1094	3	3	11.23	8
Dasatinib vs. Combination	0.1482	0.1146	0.03367	0.1094	3	3	0.4351	8

## Sheet: Figure S5 (A)
Fig. S5A MGG4 GSC Apoptosis assay
Live
Tukey's multiple comparisons test	Mean Diff.	95.00% CI of diff.	Below threshold?	Summary	Adjusted P Value
Control vs. Belinostat	3.048	1.912 to 4.184	Yes	***	0.00012
Control vs. Dasatinib	0.683	-0.4528 to 1.819	No	ns	0.290433
Control vs. Combination	6.322	5.186 to 7.457	Yes	****	<0.000001
Belinostat vs. Dasatinib	-2.365	-3.501 to -1.229	Yes	***	0.000717
Belinostat vs. Combination	3.274	2.138 to 4.410	Yes	****	7.1e-05
Dasatinib vs. Combination	5.639	4.503 to 6.774	Yes	****	1e-06
Test details	Mean 1	Mean 2	Mean Diff.	SE of diff.	n1	n2	q	DF
Control vs. Belinostat	89.32	86.27	3.048	0.3547	3	3	12.15	8
Control vs. Dasatinib	89.32	88.63	0.683	0.3547	3	3	2.723	8
Control vs. Combination	89.32	83	6.322	0.3547	3	3	25.21	8
Belinostat vs. Dasatinib	86.27	88.63	-2.365	0.3547	3	3	9.43	8
Belinostat vs. Combination	86.27	83	3.274	0.3547	3	3	13.05	8
Dasatinib vs. Combination	88.63	83	5.639	0.3547	3	3	22.48	8
Apoptosis
Tukey's multiple comparisons test	Mean Diff.	95.00% CI of diff.	Below threshold?	Summary	Adjusted P Value
Control vs. Belinostat	-3.048	-4.184 to -1.912	Yes	***	0.00012
Control vs. Dasatinib	-0.683	-1.819 to 0.4528	No	ns	0.290433
Control vs. Combination	-6.322	-7.457 to -5.186	Yes	****	<0.000001
Belinostat vs. Dasatinib	2.365	1.229 to 3.501	Yes	***	0.000717
Belinostat vs. Combination	-3.274	-4.410 to -2.138	Yes	****	7.1e-05
Dasatinib vs. Combination	-5.639	-6.774 to -4.503	Yes	****	1e-06
Test details	Mean 1	Mean 2	Mean Diff.	SE of diff.	n1	n2	q	DF
Control vs. Belinostat	10.68	13.73	-3.048	0.3547	3	3	12.15	8
Control vs. Dasatinib	10.68	11.37	-0.683	0.3547	3	3	2.723	8
Control vs. Combination	10.68	17	-6.322	0.3547	3	3	25.21	8
Belinostat vs. Dasatinib	13.73	11.37	2.365	0.3547	3	3	9.43	8
Belinostat vs. Combination	13.73	17	-3.274	0.3547	3	3	13.05	8
Dasatinib vs. Combination	11.37	17	-5.639	0.3547	3	3	22.48	8

[truncated: 1 more sheets: Figure S5 (B)]
